# Supplementary material for: The Transcription Factor ZEB2 Is Required to Maintain the Tissue-Specific Identities of Macrophages
Source: Immunity. 2018 Aug 21;49(2):312–325.e5. doi: 10.1016/j.immuni.2018.07.004 (PMC6104815; doi:10.1016/j.immuni.2018.07.004)
Supplement: Table S1. DE Genes across Groups from KCs Sorted from Clec4f-CrexZeb2fl/fl Mice, Related to Figure 1 [file mmc2.xlsx]

## Sheet: Table S1
Table S1: Related to Figure 1; DE Genes across groups from KCs sorted from Clec4fCRExZeb2fl/fl mice (Red = Up, Blue = Down, compared with all other groups) (Red = Up, Blue = down compared with all other groups)
Group 0	Group 1	Group 2	Group 3
Cxcl13	Meg3	S100a6	Pglyrp1
Abhd11os	Cd209g	S100a4	Il1f9
Cd163	Cd209f	Lat2	Il1r2
Timd4	Marco	Cx3cr1	Ms4a1
C4b	Cdkn1a	Lgals1	Plp2
Sdc2	Trem2	Ccr2	Siglecf
C6	Vcam1	Emb	Gm3336
Pcolce2	Cd36	Ccdc109b	Ddit4
Apoc1	Pf4	Tmsb10	Cd34
Gbp2b	Hmox1	Cd63	S100a11
C2	Cd55	Ccl5	Rnase4
Fabp7	Ank2	Ahnak	Dpep2
Slc1a3	Il18	Ccl9	Spint2
Cfh	Kcna2	S100a10	Lsp1
Fabp1	Crip2	Vim	Sorl1
Slc1a2	Cx3cr1	Cd207	Rgs3
Atp1b3	Ninj1	Dusp2	Pbxip1
Folr2	Gstp2	Pf4	H2-Oa
Apoa2	Clec4n	Mef2c	Ang
Ms4a8a	Ms4a7	Stmn1	Spint1
Pmp22	Gas6	Napsa	Dusp5
Cd300ld	Tspan4	Clec4b1	Gsn
Xlr	Gm10116	Cnn2	Ccr3
Ms4a6c	Igf1	Ccr1	Tmem154
Ecm1	Gm26917	Fabp5	Asb2
Ccdc106	PISD	Anxa2	Card11
Stab2	Txnrd1	Tagln2	Serpinb6b
Cdh5	Gstp1	Fcgr2b	Itgax
Clec4f	Ctsd	Ccl2	AI467606
Scn1b	Slc48a1	Ccl7	Rnase6
Ccdc148	Tspan15	Ccnd2	Rusc1
Tspan15	Hpgds	Sema4d	Ccl3
Tmem26	Rasgrp2	Igfbp4	Dpp4
Serpina1e	Plpp3	Tspan32	Pim1
Ephx1	Gm8797	Ccl4	Fam134b
Lst1	Dab2	Gm8730	1700025G04Rik
Rasgrp2	Tmem37	Rplp0	Bri3bp
Timp2	Ms4a8a	Cd9	Ltb
Wfdc17	Wwp1	Crip1	Ifit1bl1
Cd5l	Fcna	Bcl2a1d	Phf11c
Sult1a1	Blvra	Rpl3	Cd9
Iigp1	Fth1	Fxyd5	Hcar2
Vsig4	Manf	Mmp13	Coro1a
Fcna	Vsig4	H2-Eb1	Ccl4
Pros1	Cd68	H2-DMb2	Cystm1
Sdc3	Lipa	Rpl13	Slfn1
Adgre4	Cdh5	Npm3	Ly6a
Ifitm3	Pitpnc1	Cd74	Napsa
Ctsf	Mt1	Tspan13	Pmaip1
Cd44	Ifi27	Ms4a6c	Id1
Hebp1	Rab11a	Rpl4	Btg2
Pira2	Nagk	Fkbp1a	Rgs1
Tom1	Atp6v0b	Rpl10a	Glrx
Dapk1	Bax	Rpl14	Ccnd2
Ifi205	Lrp1	Rpl12	A530064D06Rik
Itsn1	Plin2	Rps6	Dedd2
Erdr1	Tuba1b	Uba52	Il16
Gm42418	2610001J05Rik	Rps2	Slc37a2
Cxcl10	Wfdc17	Hnrnpa1	Unc119
Paqr9	0610012G03Rik	Clec10a	Stap1
Plac8	Ctsz	H2-Ab1	Tnfsf13os
Tspan4	Creg1	Eno1	Hmha1
Acp5	Lgmn	Rpsa	Ier5
Creg1	Ftl1	Prdx4	Glipr1
Emp3	Tmem86a	Cyp4f18	Skint3
Gpx1	Trf	Capg	Apobec3
Ccl6	Cd5l	Eef1g	Cytip
Mrc1	Il1r2	Rpl8	Itgb7
Il18bp	Pbxip1	Rpl18	Jun
Kcnj16	Pglyrp1	Rps7	Amz1
Prdx5	Plp2	Acp5	Hist1h2ap
Lyz2	Dpep2	Rpl15	Acox3
Ano6	Slfn1	Rpl22l1	Rinl
Lamtor4	Spint2	Npm1	Atf3
Nck1	Cd34	Rps18	Cd300lf
Klra2	Bcl2a1d	Nr4a1	Gm26522
Kcna2	Ms4a1	Eno3	Dusp1
Lgals3bp	Gm3336	Emp3	Isg20
Adamdec1	Itgb7	H2-Aa	Lpl
Emilin2	Rgs3	Rps5	Ada
Cebpb	Gbp4	Rps19	Id2
Gns	Ccnd2	Fos	Itgam
Txn1	Ms4a4c	Sdf2l1	Ppm1m
Sh3bp5	Gsn	Nme1	Clec2i
4930455G09Rik	Adamdec1	Pa2g4	Taldo1
Tmem37	Serpina3g	Rpl6	Zeb2
Nr1h3	Gdap10	Srsf3	Zfp36
Ctla2b	Irgm1	Rps24	Fcrl1
Dpm3	Vim	Cct5	Trim30b
Pitpnc1	Nfkbiz	Shisa5	Trem3
Icos	Capg	Rpl29	Fam105a
Chp2	Rnase4	Rps4x	Gpr160
BC005537	Cd83	Eif3e	Fos
Siglec1	Akap13	Gapdh	Jak2
Sgpl1	Pla2g7	Tspo	Rnd1
Clec1b	Ifi47	Rpl13-ps3	Nr4a1
Itm2c	Mnda	Cotl1	Gpr157
Dmpk	Gbp2b	Eif3f	Cd82
Cfb	Epsti1	Rps3a1	Pla2g7
Serpina3g	Limd2	Rpl6l	Il1b
Bola2	Apobec3	Rpl32	Gm2a
Nenf	Bcl2a1b	Ptma	Polr1a
Vcam1	Slfn2	Tmem176a	Cnn2
Ctnnd1	Atf3	Hexb	Stard5
Tmem141	Selplg	Rpl11	Rab19
Idh1	Fxyd5	Eef2	Cd300e
Hcst	Rsad2	Gm9493	Msrb1
Sbf2	Gm8730	Ran	Ier2
Uqcr11	Pmaip1	Rps16	Lrrfip1
Adam17	Asb2	Eef1a1	Tbrg1
Nop10	Neat1	Junb	Ctsl
Hmox1	S100a11	Rbm3	Vars
Cd14	Siglecf	Rpl5	Id3
Ms4a6d	C4b	Rps15a	Neat1
Ggh	Pltp	Rpl7a	Fuca1
Slc29a1	Srgn	Ppia	Bckdha
Ndufa1	Stat1	Rpl13a	F11r
Usmg5	Glrx	Gm8797	Egr1
Ndufc1	Rps11	Pid1	Arap2
App	Gm9843	Tubb5	Ivns1abp
Grn	Rpl23a-ps3	Eif5a	Traf3ip3
Atp5k	H2-T23	Rpl17	Bhlhe40
Lrp1	Cd300e	H2afz	Oasl2
Pdlim4	Fuca1	Eef1b2	Ptms
Ifitm6	Rpl37	Rpl23a	Slc46a3
Sowahc	Ifit3	Rps3	Arpc5l
Cybb	Rplp0	Atp5b	Mafg
Cd302	Rpl37a	Lyz2	Selplg
Uqcrb	C6	Gnb2l1	Nfkbiz
Msr1	Oasl2	Rps8	Atp6v0a1
Agtrap	Pim1	Rps26	Cd33
Rnaseh2c	Mndal	Anp32b	Rab8a
Dusp3	Sub1	H2-Q7	Serp1
Ptprj	H2-DMa	Rps13	Tgfbi
Mgst1	Id2	Rpl28	Cd83
Hsp90b1	Rps27rt	Rpl18a	Wls
Ctsb	Ier2	Eif3i	Relt
Cxcl16	Btg1	Rpl27a	Mpp6
Plod1	Ier5	Pebp1	Isg15
Scpep1	Id1	Pdia6	Pou2f2
Shfm1	Rps28	Naca	Tnfrsf13b
Hk2	Ifi27l2a	Rpl19	Pdlim2
Axl	Zfp36	Rpl9	Asph
Stat1	Ddit4	Ranbp1	Itpr1
1500011K16Rik	Cxcl13	Rps18-ps3	Rgs2
Mrpl3	Rps27	Rps15	Bloc1s2
Dbi	H2-DMb1	H2-DMb1	Pqlc1
2010107E04Rik	Dusp1	Ms4a7	1600014C10Rik
S100a1	Jun	Rpl23a-ps3	Gpr137b
Tuba1b	Zeb2	Hn1	Junb
S100a13	Clec4f	Rpl10	Cmtm8
Slc7a8	Ifitm3	Adamdec1	Sirpb1c
Cpq	Btg2	Rpl24	Exosc5
Aldh2	Junb	Calr	Hiat1
Gstm1	Taldo1	Tmem176b	Arl5c
Basp1	Gm2a	Rpl7a-ps5	Ubc
Man2a1	Rgs2	Ybx1	Ccr2
Leprot	Cst3	Lsp1	Csf3r
Sema6d	Fabp7	Clec4a2	St3gal6
Pilrb2	Tmsb10	Actg1	H2-Eb1
Rnaset2a	Cxcl10	Eif4a1	Pafah1b3
Tmem256	Isg15	Plac8	Ifi44
Ndufa3	Apoa2	Rps10	Sh3bp1
Dync1i2	Atp1b3	Slc25a5	Pgs1
Slc39a1	Fos	Rpl7	Rilpl2
Cox17	Cd207	Rpl23	Anxa6
Dhrs1	Gm42418	Hsp90aa1	Dusp6
Igf1	Rgs1	Syngr2	Rps11
Anapc15	Coro1a	Rps12	Uba52
Rnaset2b	Plac8	Rgs1	Oas3
Armc8	Lsp1	Btg1	Rpia
Uqcrq	Il1b	Rps23	Mfsd10
Stx4a	Ccl3	Hspa8	Isyna1
Ier3ip1	Ccl4	Rpl35	Slc16a6
Sgpp1	Ly6a	Rpl10-ps3	Osbpl9
Tcn2	Fabp1	Klrk1	Treml4
Itm2b	Cd74	Rpl36a	Ogfrl1
Helz2	H2-Aa	Gm11808	Tpm4
Cox7c	H2-Ab1	Sh3bgrl3	Ctnnbip1
Fkbp2	H2-Eb1	Hspa5	Dctpp1
Canx		Rpl26	Hsd17b11
Csrp1		Rps25	Rpgrip1
Csf1r		Rpl39	Ezr
Cd81		Ppp1ca	Smarca2
Cycs		Rps17	Bmyc
Atp5l		Rplp2	Sub1
Itgav		Rps20	Pcyt2
Ccr5		Rpl35a	Got2
Txnip		Rps14	Tap2
Acp2		Rpl9-ps6	N4bp2l1
Scarb2		H2-DMa	Gm8797
Calm1		Rpl21	Bcl2a1b
Anxa5		Rps27a	Fam21
Cox6c		Rpl30	H2-Aa
Psma7		Fau	Slc35c2
BC028528		Rpl34	Jund
Gatm		Rps11	Hbegf
Ndufa5		Rps9	Plekhm3
Atp5e		Abhd11os	Mif4gd
Prdx1		Slc1a3	H3f3b
Ap2a2		Gprc5c	Cd74
Ear2		C2	Gbp4
AW112010		Gm3336	Myo1f
Rhoa		Cystm1	Ripk3
Rps29		Ms4a1	Ifngr1
Slc15a3		Cd209g	Orai1
Hfe		Pglyrp1	Cklf
Tnfaip2		Kcnj16	Crlf3
Pilrb1		Plp2	Igbp1
1810037I17Rik		Slc45a3	Cst3
Ctsa		Ppp1r9a	Anapc16
Sepw1		Plekhm1	Ppp1r15a
Lamtor2		Fam167a	Ndst1
Hexa		Ecm1	Rac2
Ifitm2		Plpp3	Gm6377
Hsbp1		Icos	Sh3bgrl3
Ctss		Rgs3	Gpi1
mt-Nd3		Csf3r	Hspa8
Atp2b1		Tmem26	Fcgr3
Gngt2		Stab2	Uvrag
Ndufa4		Slc16a9	Tap1
Lamp2		Pmp22	Tubb6
Wdr89		Heg1	H2-Ab1
Rps28		Aftph	Vsir
		Scd1	F630028O10Rik
		Adrb1	Lfng
		Ppfibp2	Hmgcl
		Xlr	I830077J02Rik
		Tnfsf13os	Pdgfb
		Ddx6	Vasp
		Gm43603	Fyb
		Stx3	Tspan9
		Jup	Rhoh
		Rock2	Acot1
		Slc37a2	Malat1
		Ddhd1	Lcp1
		Klhl9	Tpd52
		Znfx1	Hmgb2
		Hip1	Gltscr2
		Shtn1	Parvg
		Spag9	Abhd12
		Ddx60	Tgfbr1
		Zcchc11	Pold4
		Hps3	Ppfibp2
		Tgfbr2	Npl
		Ulk2	Pip4k2a
		Stard5	Sirpb1b
		Akap13	Borcs8
		Adcy4	Cysltr1
		Il18bp	Rab20
		Ddx3y	Tm2d2
		Arap2	Rnf166
		Epb41l3	Ifi203
		Entpd1	Dapp1
		Zbtb4	Abcg3
		Lair1	Slc44a2
		Cebpb	Evl
		Fam168b	Taok3
		Pltp	Cd37
		Map1lc3a	Atox1
		Osbpl9	Snx5
		Tmbim4	Snx20
		Zbtb20	Rgs10
		Tmem140	Nfkbia
		Hist1h1c	Cd164
		Syk	R3hdm4
		Eva1b	Igtp
		Ssh2	Rps7
		Basp1	Rpp21
		Dse	Cd86
		Ifi30	Cox7a2l
		Ndufa2	Rplp0
		P2ry13	1810011H11Rik
		Ifitm2	Atp6v1g1
		Sash1	Lgals3
		Tm9sf2	Irf5
		Pttg1	Inpp5d
		Tbca	Arid4a
		mt-Co3	Rps19
		Prdx1	Smagp
		Fpr2	1600010M07Rik
		Cklf	Rpl18a
		Lipa	Slfn2
		Tyrobp	Anxa3
		Rassf4	Rnf167
		C4b	Evi2a
		Txnrd1	Hspa1a
		Prkcb	Gm8730
		H2-K1	Lrp10
		Nck1	Filip1l
		Tab2	Stx16
		Cd47	Zfp36l2
		Ctsc	Srgn
		Acly	Lmo2
		Dtx3l	Tifab
		Atp6v1a	P2ry12
		Ms4a8a	Fam167a
		Kras	Gm10020
		Cd86	Nfe2l2
		Cd2ap	Rps20
		Armc8	Arhgap9
		Ifnar2	Kras
		Rbms1	Eif3f
		5031439G07Rik	Chuk
		H2-T23	Pkm
		Cd302	Wdfy4
		Slc11a1	Fam213b
		Iqgap1	Fgr
		Gbp8	Rps9
		Plekhb2	Rpl17
		Sbf2	Rpl15
		Cd300lf	Fam49b
		Parp14	H2-Q7
		Lcp2	Psmb9
		Macf1	Jup
		Gngt2	Mdh1
		Mgst1	Rps18
		Vcam1	Ms4a6b
		Cd300e	Ptpn18
		Hsd17b11	Rpl18
		Rnf213	Rpl29
		Mafg	Arl4c
		Ogfrl1	Cmtm7
		Slc6a6	Rps27a
		Pilrb1	Serinc3
		Ctnnd1	Rpl9
		Blvrb	Rpl6l
		Mier1	Apoe
		Cox5a	Rpl11
		Usp12	Klf2
		Lgals3bp	Sepp1
		9930111J21Rik2	Gm10116
		Tmcc1	Zfos1
		Fcgr4	Calm2
		Slc43a2	Srsf11
		Fam46a	Rpl10
		Smagp	Gm9493
		Gng5	Pak1
		mt-Nd4	Ppp1r18
		Ncf1	Eef2
		Rgs2	Rpl6
		Grb2	Zfp36l1
		Pik3r1	Ckb
		Adam10	Adipor1
		C1qc	Rps5
		Ivns1abp	Tsc22d3
		Scimp	Man2b1
		Rps29	Gm43603
		Vamp8	Ypel3
		Gm4951	Scarb1
		Cfh	Rps16
		Sh3bp5	Rpsa
		Hs6st1	Rpl19
		Gm42418	Tgfb1
		Nfe2l2	Rpl10-ps3
		Cst3	Eif3k
		P2ry12	Cd52
		Tbxas1	Rps15a
		Crip2	Mafb
		Plxnb2	Cdk2ap2
		Themis2	Rps27
		Pitpnc1	Pmf1
		Glrx	Gpsm3
		Itgal	Epsti1
		Bank1	Sar1b
		Trim30a	Rpl4
		Psmb9	Rps6
		Ccdc50	Rpl21
		Susd6	Irf2bp2
		Sema6d	Ncf1
		Stk17b	Rpl8
		Myo9a	Nadk
		Ctsd	Apbb1ip
		Ptp4a2	Actg1
		Hist1h2bc	Pfdn5
		Siglecf	Rpl32
		Samhd1	Fau
		Cpq	Scamp2
		Atp6v0b	Tbxas1
		Glul	Slc11a1
		Apobec1	Rpl31
		Rasgrp2	Ifi30
		Nrip1	Lair1
		Hk2	Clic1
		Iigp1	Clec4a1
		Grn	Eif3h
		Abcg1	Lamtor1
		Sppl2a	Rpl24
		Cers6	Gdi2
		Cd44	Rpl35
		Man2b1	Iqgap1
		Ptpn18	Mndal
		Rsad2	Rhob
		Tmcc3	Marcks
		Scarb2	Cd38
		Lgmn	Rpl13a
		Rxra	Rps10
		Cept1	AB124611
		Slc29a1	Rpl13
		Cyba	Rps14
		Acp2	Rpl26
		Scp2	Rps3
		Adgre1	Ccdc148
		Neat1	Abhd11os
		Ctsb	Slc1a3
		Gbp2b	1700003F12Rik
		Lrp1	Ccdc106
		Cd5l	Pros1
		Pirb	Scn1b
		Adrbk1	Slc1a2
		AF251705	C2
		Wdfy3	Ephx1
		Mef2a	Ecm1
		Soat1	Pmp22
		Itm2b	Cd55
		Lst1	Bach2os
		Wnk1	Wfdc18
		Mpeg1	Sult1a1
		Rnaset2a	Stab2
		St3gal5	Tmem26
		Unc119	Kcnj16
		mt-Nd2	Tmem65
		Ano6	Chp2
		Sirpa	Cd209g
		Kctd12	Slamf8
		Serpinb6a	Cxcl13
		Taldo1	4930455G09Rik
		Cd38	Ms4a8a
		Scand1	Adamdec1
		Lilra5	Vim
		Axl	Ifi205
		C1qa	Emilin2
		Sod1	Tubb2a
		Atox1	Xlr
		Pcolce2	Rab31
		Id3	Sowahc
		Ddit4	Tspan15
		Tcf7l2	Tom1
		BC005537	Degs1
		Rgl1	Igfbp4
		Cyb5a	Tfec
		Mcl1	Icos
		Pmf1	Ctsf
		Cd209f	Scpep1
		Kcna2	Ifitm6
		Frmd4b	Rnf141
		Pla2g15	Basp1
		Csf1r	Plbd2
		Aif1	Slc25a4
		Fpr1	Zeb2os
		Atp6v1g1	Morf4l2
		Rnaset2b	Mrpl3
		Cxcl13	Armc8
		Gns	Lrpap1
		Maf	Siglec1
		Serinc3	Acvrl1
		Anxa3	Klrk1
		Irf7	Gsr
		Abcc3	Tagln2
		Dmpk	Mrps36
		mt-Co1	Wwp1
		Myeov2	Ltc4s
		Cfp	P4ha1
		Stat1	Pik3r1
		Ifngr1	Gpx3
		Pou2f2	Cfh
		Mertk	Nucks1
		Ifi203	Dapk1
		Mndal	Pira2
		Abca1	Ms4a7
		Msrb1	Cebpzos
		Hes1	1500011K16Rik
		Actn1	Lilrb4a
		Fcgrt	Dync1i2
		Prdx5	Anapc15
		Ctla2b	Ggh
		Paqr9	Ap2a2
		Gpx1	Tspan4
		Adgre4	Atp6v1b2
		Asb2	Sbf2
		Hpgd	Rpn1
		AW112010	Rnaseh2c
		Mafb	Pebp1
		PISD	Mif
		Timd4	Atp6ap2
		Ptprj	BC028528
		Fabp7	Eif2s2
		Cxcl10	Iigp1
		C6	Ndufb4
		Cdh5	S100a1
		Slc40a1	Dusp3
		Apoa2	Mrpl23
		Txnip	Itgav
		Fth1	Siglece
		Cd300ld	Ndufb6
		Ccr3	Adam17
		Marcks	Stx4a
		Cd163	Plod1
		Sepp1	Snrpb2
		Id1	Csrp1
		Ninj1	Tmem261
		Txn1	Hexb
		Hmox1	Atp5g1
		Mrc1	Prdx4
		Wfdc17	Slc15a3
		Cd164	Cpq
		Cxcl9	Cebpb
		Lpl	Nck1
		Creg1	C4b
		Folr2	Mgst1
		Tnfaip2	0610012G03Rik
		Zeb2	Ywhab
		Ctsl	Uqcc2
		Fcna	Hk2
		Vsig4	Itsn1
		Ccl24	Mrpl33
		Atp1b3	Sod2
		Sdc3	Cox17
		Ly6a	Mrfap1
		Malat1	Rtn4
		Fabp1	Atp5h
		Marco	Ctnnd1
		Clec4f	Lamp2
		Apoc1	Rpl22l1
			Atp6ap1
			Wdr89
			Ndufa5
			Rbm17
			Prdx2
			Rnaset2a
			Nme1
			Cox7b
			Tmem50a
			Gbp2b
			Atp5o
			Cd163
			Cox7a2
			Pcolce2
			Ptprj
			Gatm
			Ndufc2
			Scarb2
			Cox6a1
			Slc7a8
			Ctss
			Ndufa3
			Sema6d
			Lamtor2
			Gngt2
			Gstm1
			Pdlim4
			Hint1
			Snx3
			Atp6v1e1
			Hebp1
			Chchd2
			Ccr5
			Ier3ip1
			Minos1
			Pdia6
			Cdc42
			S100a13
			Pilrb1
			Atp2b1
			Slc25a5
			Hsbp1
			Cfp
			Sgpl1
			Csf1r
			Pitpnc1
			App
			Hcst
			Cd209f
			Pilrb2
			Dpm3
			Ms4a6d
			Cstb
			Cela1
			Leprot
			Atp5e
			Tcn2
			Cd68
			Tmem141
			Sh3bp5
			Crip1
			Cd14
			Kcna2
			Atp5k
			Dhrs1
			Fkbp2
			Lamtor4
			Ctsa
			Klra2
			Hfe
			Irf8
			Usmg5
			Canx
			Psma7
			Sepw1
			Idh1
			Lamp1
			Cox6c
			Ndufa4
			Anxa5
			Ctsd
			Ndufa1
			2010107E04Rik
			Timp2
			Cycs
			Vcam1
			Bola2
			Cxcl16
			Uqcrq
			Ano6
			Slc29a1
			Cxcl10
			Ndufc1
			Nenf
			Tmem256
			Rhoa
			Cox7c
			Gns
			Timd4
			Plac8
			Atp5l
			Ms4a6c
			Shfm1
			Ear2
			Dmpk
			Itm2b
			Msr1
			Paqr9
			Uqcr11
			Hexa
			Nr1h3
			Tmem37
			Cybb
			Prdx1
			Lgals3bp
			Dbi
			Rasgrp2
			Aldh2
			Tuba1b
			Itm2c
			Lrp1
			Adgre4
			Axl
			Tmsb10
			Ppia
			Ctla2b
			Uqcrb
			Emp3
			C6
			Nop10
			Ctsb
			Calm1
			Hsp90b1
			Mrc1
			BC005537
			Gm42418
			Cd302
			Cd44
			Pf4
			Igf1
			Cdh5
			Grn
			Cd81
			Clec1b
			Txn1
			Prdx5
			Cd300ld
			Gpx1
			Il18bp
			Ccl6
			Acp5
			Marco
			Fabp1
			Hmox1
			Sdc3
			Apoa2
			Vsig4
			Creg1
			Ifitm3
			Atp1b3
			Fcna
			Fabp7
			Lyz2
			Lst1
			Folr2
			Clec4f
			Cd5l
			Apoc1
			Wfdc17
