# Supplementary material for: The Transcription Factor ZEB2 Is Required to Maintain the Tissue-Specific Identities of Macrophages
Source: Immunity. 2018 Aug 21;49(2):312–325.e5. doi: 10.1016/j.immuni.2018.07.004 (PMC6104815; doi:10.1016/j.immuni.2018.07.004)
Supplement: Table S2. DE Genes across Groups from AMs Sorted from Itgax-CrexZeb2fl/fl Mice, Related to Figure 1 [file mmc3.xlsx]

## Sheet: Table S2
Table S2: Related to Figure 1; DE Genes across groups from AMs sorted from ItgaxCRExZeb2fl/fl mice (Red=up, Blue=down, compared with all other groups) (Red = Up, Blue = down compared with all other groups)
Group 0	Group 1	Group 2	Group 3	Group4
Tmsb10	Hspa1a	Spag11b	S100a9	Cd74
Cebpb	Hmox1	Rgcc	S100a8	H2-Ab1
Ear1	Hspa1b	Fabp1	Bglap3	Ccl2
Serpine1	Mt2	Mpc2	Wfdc17	H2-Aa
Slpi	Mt1	Ndufa4	Apoe	C1qa
Cd44	Prdx1	Tmsb4x	Chil3	Ccl7
Egr1	Hsp90aa1	Cox5a	G0s2	H2-Eb1
Egr2	Hsph1	Lgals1	Inhba	Spp1
Tnf	Slc7a11	Gngt2	Cd63	Cst3
Krt79	Ftl1	Sec61b	Crip1	Mmp12
Fabp4	Fth1	Atp5g1	Ceacam10	C1qb
Cpne5	Creg1	Txn1	Ccl6	C1qc
Sulf2	Gm10116	Mpc1	Krt8	S100a6
BC005537	Gclm	Nme1	Ccl3	Ccl4
Ear2	Esd	Scd2	Id2	AA467197
Nr4a1	Blvrb	Dbi	Trf	Apoe
Rpl41	Sqstm1	Cd52	Id1	Cxcl1
Gm10076	Cstb	Rps27l	Epcam	Cxcl2
Tns1	Hspa8	Fam96a	Cd177	Hexb
Fn1	Gstm1	Abracl	Cd14	Crip1
2009-09-01	Txnrd1	Hint1	Fabp5	Igf1
Wdr89	Cat	Itgax	Basp1	Timp2
Rps28	Clec4d	Bzw2	Chpt1	Cox6a2
Cib2	Srxn1	Rpl22l1	B2m	Ms4a7
Kcnq1ot1	Cyb5a	Ndufb8	Gpnmb	Cd14
Mrc1	Nampt	Erh	Lgals3	Mfge8
Rpl37a	Clec4n	S100a10	Srgn	Ly6c2
Clec4a2	Pgd	Uqcrb	Gal	Wfdc17
Prdm1	Txn1	Kazald1	Il1b	Cxcl16
Ncf1	Lipa	Atp5g3	Cxcr2	Il1a
Trim25	Ubxn4	Ctsk	Rgs1	Klf2
Clec4a3	Pkm	Atp5j	Gstm1	Ccl3
Rpl38	Mpc1	Hebp1	AA467197	Ctsh
Fabp1	Abcc5	Tspan32	Fth1	Ctss
Psap	Ctsk	Lepr	Slc39a2	Emp1
Tcf7l2	Dnaja1	Mrpl33	Ier3	Anxa3
Tnfaip2	Psmb5	Smdt1	Lyz2	Ccrl2
Bola2	Hsp90ab1	Uqcrh	Ly6e	Lgmn
Ucp2	Gclc	Ltc4s	Plp2	Trem2
Itpripl2	Il1f9	Atp5l	Ccl9	Nfkbia
Sirpa	Lilr4b	Serf2	Car4	Ier3
Hsp90b1	Sod2	Gsr	Marco	Ctsb
Nr4a3	Anxa4	Tma7	Anxa3	Cd83
Prkar2b	Gdf15	Oaz1	Cd24a	Ctsl
Cox17	Slc48a1	Ezr	Sri	Rgs10
Rassf5	Atox1	Capg	Fbxo32	Ifi27l2a
Rps29	Psma5	Gm2000	Ccl4	Slc7a11
Abcg1	Gabarapl1	Cyp4f18	Emb	Il1b
Olr1	Rilpl2	Rcbtb2	Spint2	Ctsz
H2-DMa	Atp6v1a	Gm2a	Cited2	Cd52
Gm42418	Lilrb4a	Cib2	Il1f9	H2-D1
Slc7a2	Gsr	Rps12-ps3	Vim	Mafb
Klra2	Sod1	Cdk6	Odc1	Bst2
Tuba1b	Fabp5	Hspa8	Ifi30	Id2
Gm10263	Vcp	Rps21	Fcgr2b	S100a4
Rps6ka3	Htatip2	Hsp90ab1	Capg	Lgals3
Cidec	Fbxl5	Ifrd1	Scd1	B2m
Polr2a	Psma7	Jund	Clec4d	Rgs1
Ccnl1	Zwint	Gadd45b	Bst1	Clec4n
Ccnd2	Zfand5	Ccr1	Lilrb4a	Lilrb4a
Glul	Psap	Polr2a	C3	Nfkbiz
2011-09-01	Alas1	Eef1a1	Cxcr1	Fn1
Dapk1	Psmd1	Rab11fip1	Acot1	Srgn
Sdc3	Atp6v1c1	Gm26917	Selplg	Npc2
Cltc	Mafg	Naaa	Cyba	Itgam
Chp1	Rheb	Nfil3	Atf3	Cd63
Hsp90ab1	Taldo1	Ddx5	H2-D1	Card19
Nabp1	Abcc1	Tnfaip3	Cd68	Dusp1
Lpin1	Clec4e	Gm11808	Apoc1	Ccl9
Kazald1	Bri3	Rpl37	S100a1	Anxa1
Cyth4	Mrpl14	Ccnl1	Fcer1g	Ier2
Irf2bp2	Ctsb	AU020206	Ubb	Cd53
Myeov2	Afp	Aplp2	S100a6	Fcgr2b
Atp6v1b2	Prr13	Lilr4b	Rabac1	Socs3
Hebp1	Atpif1	Plin2	mt-Cytb	Tmem176b
Mapk3	Cpeb4	Trim25	Serpinb1a	Bcl2a1b
Gm2000	Ccdc88a	Tubb2a	Tyrobp	Emp3
Canx	Cd36	Eef2	Cystm1	Egr1
F7	2810474O19Rik	Rpl23a-ps3	Spcs2	Tppp3
Purb	Vat1	Fosb	Tarm1	Ly6e
Ap2a2	Cd68	Cd44	Rps11	Lyz2
Iqgap1	Lasp1	Ncf1	Cd33	Capg
Hivep3	Mgst2	Smpdl3a	Auts2	H3f3b
Pabpc1	Arl8b	Cd63	R3hdm4	Jun
Gm10073	2700094K13Rik	Bhlhe40	Ppt1	Ubb
Dstn	Cks2	Pnrc1	mt-Atp6	Fth1
Lmo4	Gpnmb	Tubb5	Gpr137b	Syngr1
St13	Atp6v1g1	Zfp703	Mpp1	Tspo
Fcor	Akr1a1	Cox17	Lcn2	Ecm1
Gm9844	Gngt2	Cxcl16	Zfp36l1	Cd68
Hnrnpa0	Tax1bp1	Rps26-ps1	Dgat2	Plp2
Rasgef1b	Psmb7	Ctsa	Stfa1	Cd72
Itgal	Txnl1	R3hdm4	Il1a	Rbpj
Mat2a	Sgpl1	Selplg	Rpl18a	Cd86
Pex11a	Tomm20	Lcn2	Rpl10	H2-DMb1
Ywhah	Cltc	Dab2	Ctsz	Pdpn
Sla	Rnf128	BC005537	Rpl14	Gpr183
Baz1a	Calr	Sepw1	Fam89a	Atp2b1
Atp5k	Psma1	Tkt	Zeb2	Fcgr3
Fosl2	Ptgr1	Gm10263	Csf3r	Lat2
Flna	Prdx6	Tnfaip2	Plet1	Fyb
Rab44	Ctsz	Rabac1	Mxd1	S100a10
Idh1	Atp6v0b	Flt1	Igf1	Alcam
Rpl37	Hif1a	Ier5	AW112010	Pf4
Nav2	Lamtor3	Klf4	Cmc2	Cited2
Ier5	Rit1	Gm9843	Hacd2	Lilr4b
M6pr	Rab10	Picalm	Dab2	Atox1
Ptk2b	Gch1	Cidec	Gpx4	Hexa
Rpl39	Cd53	Mpp1	H2afz	S100a8
Snrpg	Surf4	Phlda1	Rnh1	Plbd1
Stk17b	Plk2	Ctsh	Lgmn	C3ar1
Klf10	Tuba1c	Ctsd	Mgst1	Metrnl
Clmn	Slc11a1	Fosl2	Rpl21	Mmp14
Arpc5	Ndufa4	Gadd45a	Cd36	Ifitm2
Pros1	Bhlhe41	Ctsz	Nrip1	Klf6
Efhd2	Ptges3	Rpl41	Cst3	Pou2f2
Lpl	Psmd7	Tuba1b	Krt6b	Spint1
Capn1	Aldoa	Auts2	Tubb2a	Sh3bgrl3
Dr1	Myo5a	Nfkbiz	Hepacam2	Crlf2
Clec2d	Pomp	Cystm1	Rgs2	Atf3
2010107E04Rik	Impact	Gm42418	Arrdc4	Fxyd5
Slamf9	Slc43a2	Spint2	Plscr1	Vim
Pitpna	Wfdc17	Zfp36l1	Ccr1	Esd
Comt	Psmd2	Tarm1	Rps6	Ptpn18
mt-Nd3	Plpp3	Odc1	Rp9	Ppib
Zbtb4	Tmcc1	Ier2	Rpl29	Clec4d
Rpl35	Psmc6	Rpl38	Rpl9	Prdx6
Pcbp1	Rab1a	Plek	Gapdh	Tyrobp
Vat1	Soat1	Fpr2	Npc2	Cd300a
Usp50	Atp6v1d	C3	Klf2	Smim14
Ptp4a2	Cisd2	Rhoc	Psmb8	Lmna
Plk3	Psmb2	Plp2	Adgrl2	Oasl2
Dazap2	Gde1	Sgk1	Cisd1	Tnf
Ddx17	2010111I01Rik	Pim1	Ctsb	Rpl3
Ddx3x	Ankrd12	Sqstm1	Prdx5	Tgif1
Kcnn3	Card19	Neat1	Ctsl	Jund
mt-Atp8	Ube2l3	Olr1	Nap1l1	Mef2c
Capza2	Sdcbp	Slpi	Arl4c	Pnrc1
Epb41l2	mt-Atp6	Plaur	Plaur	Irf5
Aebp2	Psmd8	Atf3	Hist1h2bc	Ccr1
Sepp1	Tnfrsf1b	Rasgef1b	Pdk4	Pdgfa
Atp6v1e1	Setd8	Tlr2	Gda	Eno1
Metap2	Rab7b	Grn	Cd2	Plxdc2
Rassf3	Cks1b	Cpne5	Cd69	Ms4a6d
Dock10	Gpx4	Nap1l1	Gadd45a	Cyba
Eif3j1	Nrp2	Fbxo32	Glipr1	Gadd45a
Picalm	Rnf149	Cd83	Atp6v1g1	Clic1
Trib1	Sema4d	Gm10073	Reps2	Rnh1
Plek	Ppfibp2	Nrip1	Cd37	Ptgs2
Klhl9	mt-Co1	Ubc	Dhrs7	Epcam
Ddx21	Bach1	Zfp36	Mgst2	Hspa8
Myo7a	mt-Co2	Serpine1	Gnas	Ptafr
Ptpn12	1110008F13Rik	Btg2	Ccrl2	Ifi30
Gmpr	Tma16	Cited2	Rpl4	Il7r
Wdr1	Bax	Slc39a2	Thbd	Pim1
Tob2	Rad23b	Il1f9	Cnn2	Cfh
Polr2l	Tubb4b	Nr4a1	Rpl27a	Tmem176a
Rps26-ps1	Mapkapk2	Cd24a	mt-Nd4	Hpgds
Ywhab	Plxna1	Clec4d	Rps19	2010111I01Rik
Mcam	Gpr137b	Hist1h2bc	Ctsk	Napsa
Dync1i2	Rgs1	4930523C07Rik	Plxdc2	Fcer1g
Ptma	Osbpl8	Nr4a2	Fcgr3	Ubc
Rtn3	Abr	Gm10076	Use1	Junb
Gramd4	Arl8a	Cybb	Dusp1	Ifi203
Eif4g2	Aldh2	Il1a	Grap	Foxp1
Cebpa	Mrpl54	Zeb2	Cyp21a1	Tgfbi
Rps21	Dedd2	Fcgr2b	Mmp12	Rpl4
Ywhaz	Lhfpl2	Bst1	Fos	Lcn2
Mertk	Eea1	Krt79	Cd53	Cstb
Pdia6	9430038I01Rik	Nr4a3	Wfdc21	Plaur
Hnrnph1	Cyfip2	AW112010	Sirpb1c	Rgcc
Junb	Gdap10	Rps29	Rps25	Marcks
Mbnl1	Akr1b8	Ccrl2	Rpl19	Stap1
Gls	Hmgcs1	Cxcr2	Ctsd	Sub1
Txnip	Raf1	Ppt1	Pon3	Ncf4
Sfpq	Nqo1	Lilrb4a	Pde4b	Gm20186
Celf2	Cd300a	Wdr89	Clec5a	Eps8
Mcl1	Ctsd	Klf6	Cd9	Coro1a
Runx1	Fnip2	Areg	Smpdl3a	Blvrb
Skil	Ldlr	Egr2	Rpl11	Cd200r4
2002-09-01	Mreg	Prdm1	Tppp3	Adgre5
B630005N14Rik	Slc30a1	Ctsl	Mcoln3	Lpcat2
Fpr2	Ninj1	Ctsb	Snx20	Marcksl1
Mapk6	Tbcel	Rps27	Slc31a2	Rpl21
Nmt1	Osbpl3	Chpt1	Atox1	Cadm1
Lgals1	Chpf2	Cxcl1	Krtcap2	Adgre1
Cdc42	Naip2	Emb	Aldoa	Tpm4
Mum1	Irg1	Cebpb	Hint3	Ly86
Rock2	Dtnbp1	Fabp4	Qsox1	Grn
Ptprc	Treml4	Rps28	Arl11	Eif1
Mycbp2	Spryd7	Osm	Ngdn	Pid1
Ndufa3	Rnf115	Btg1	Ssr4	BC028528
Gsap	Tmem189	Epcam	Ctsh	Clec5a
Hsd17b4	Slc2a1	Wfdc21	Cd83	Fos
Eif5b	Pir	H2-K1	Rpl5	Tes
Clic4	Clcn7	Mmp12	S100a11	Arl4c
Rps12-ps3	Por	Fabp5	P2ry14	S100a9
AU020206	Fblim1	Id2	Ly6c2	Bcl2a1d
Rps27rt	Slc40a1	Basp1	Cldn1	Trim47
Phlda3	Bag3	H2-D1	Grn	Pycard
Kdm6b	Serinc1	Nfkbia	Eef1a1	Ggh
Acox1	Hrsp12	Ier3	Rpl3	Itm2b
Ffar4	Fam219a	Rps27rt	Cd93	Pmepa1
Ppp1r14b	Fam63a	Junb	Lmnb1	Ahr
Qdpr	Cox7a2l	Dusp1	Clic1	Arpc1b
Ppp1r18	Gm10073	B2m	Rplp0	Sdc4
Slc48a1	Iqgap1	Anxa3	Grina	Psmb3
Dip2b	Gm9843	Ccl6	Ppib	Zfp36l1
Chd4	Mcemp1	Ctss	Atp11b	Cdkn1a
Hnrnpk	Rpl37a	Cd177	Krt18	Psmd8
Tlr2	Rassf4	Malat1	Lamp1	Zfhx3
Laptm5	Socs2	Hmox1	Rpl8	Csf1r
Add3	Tm6sf1	Ccl3	Tes	Gm2a
Stk10	AU020206	AA467197	Rpl17	Pkm
Neat1	Mrc1	Cd14	Lilr4b	Ms4a1
Sepw1	Baz1a	Srgn	Rps7	Rpl9
Rab8b	Tlr2	Tnf	Itgax	Fkbp1a
Cd200	Gm9493	Krt8	Pfn1	Cd37
Glud1	Slc7a2	Il1b	Sptssa	Zmynd15
Hnrnpu	Il17ra	Car4	Map1lc3b	Btg1
Ddx6	Rplp0	Ceacam10	Tbc1d4	Fdps
Cox7c	Krt79	Egr1	Creg1	Rabac1
H2afj	Ezr	Trf	Rpl13	P2rx4
Frmd4a	Hn1	Fn1	Cxcl16	Mxd1
Wsb1	Kctd12	Inhba	Best1	Aif1
Xbp1	Mcam	Cxcl2	Tmed10	Anxa5
Ano6	B4galnt1	Crip1	Lsp1	Tubb6
Irs2	Evl	Cd74	Eif3h	H2-T23
Itgb2	Nceh1	Bglap3	Sdf2l1	H2-K1
Tor1aip2	Gcnt2	S100a8	Mfsd6	Ninj1
Ezr	Acaa1b		Rps3	Dpep2
Tgm2	S100a13		Rpl30	Slamf7
Api5	Abcd2		1810011O10Rik	Tagap
Uqcr11	Rassf3		Jup	Tmed10
Ahnak	Fcgrt		Itm2b	Tnip3
Pet100	Rps27rt		Cd300e	Ifngr1
Pald1	Sirpa		Zfand2a	Cmtm7
Ids	Serp1		Rpl7	Eef1g
Akr1b3	Scp2		Scimp	Creb5
Rsrp1	Lmo4		Gm3336	Rpl19
Dmxl2	Cib2		Gm5150	Anxa4
Fam107b	Gda		mt-Nd1	Lamp1
Dpysl2	Ramp1		Fau	Use1
Fus	Pon2		Oscar	Lrpap1
Snrnp70	Noct		Mustn1	Tmem59
Mob1a	Fam89a		Cklf	Ctsa
Ccni	Bcl2a1d		Rpl10-ps3	Olfml3
Nfix	Cd44		Rps5	Cnn2
Rps26	Mcl1		Cd82	Ifnar2
Romo1	Ahnak		Calcrl	Cd200r1
Prcp	Ptpn12		Phgdh	Ergic3
Tbc1d9	Trib1		Mcemp1	Rpl14
Rpn1	Pygl		Eif3f	Ccdc109b
Tob1	Rpl23a-ps3		Rab11fip1	Bsg
Nedd9	Bcl2a1a		Rps23	S100a11
Nsf	Lrrfip1		Rpl18	H2-Q7
Gm8186	Wfdc21		Fpr1	Acer3
Plekhb2	Txnip		Hbegf	Mmp8
Fam168a	Cebpb		Eps8	Snx20
Mmp19	Xbp1		Edf1	Gm26532
Camk2d	Nedd9		Klf6	Ppp1r15a
Atp5e	Fpr2		Myl12a	Dcstamp
Lrp1	Ccnd2		Pttg1	Cd81
Top1	Trim25		Zyx	Rpl18
Gm26917	Tagln2		Arg2	Gnas
Pld4	Egr2		Pfdn1	Rpl18a
Fosb	Klf13		Rpl24	Tns3
Prex1	Lpin1		1110008P14Rik	Sec11c
Sf1	Ctsc		Spint1	Il10rb
AI504432	Dhrs3		Rps16	Lamp2
Hnrnpm	Ltc4s		Atp6v0e	Lsp1
Aplp2	Gpx1		Rpl23	Glipr1
Colgalt1	Anxa2		Gyg	Eif3f
Sgpl1	Fxyd5		Psmb9	Man2b1
Hpcal1	Il18		Rpl31	Bin1
Nfkbia	Rara		Sirpb1b	2015-09-01
Ch25h	Id1		Serpinb6a	Evi2a
Bcar3	Lsp1		Cxcl1	Tnfsf13b
Marveld1	Peli1		Atf5	Hepacam2
Ptbp3	C5ar1		Tspo	Nfkbid
Ivns1abp	Lmna		Rps15a	Sptssa
Syne2	Rassf5		Psma3	Ccl12
Pfkp	Fn1		Eif1	Rnaset2b
Rin2	Krt19		Vopp1	Gltscr2
4930523C07Rik	Kazald1		mt-Co3	Rac2
Hip1	Ctss		Ctss	Rpl29
Akap13	Gpcpd1		Tmem238	Mndal
Tmem30a	Cidec		Psmb1	Myo5a
Far1	Phlda1		Spcs1	Lyl1
Pygo2	Mertk		Tgoln1	Ccdc12
Clk1	H2-DMa		Ssu72	Spint2
Celf1	Fosl2		Myo1d	Ehd4
Cpt1a	Nr4a1		Bri3bp	Kcnn4
Bcl2l11	Ccl6		Sh3bgrl3	Prdx1
Mgll	Cytip		Id3	Aldoa
Ubl3	Zfp36l2		Clip1	Rpl6l
Rps18-ps3	Cd164		Klk1b11	Ppt1
Tgfb1	Tcf7l2		Uchl5	Tmbim4
Usmg5	Adipor2		Rpl26	Tnfaip3
Brd2	Cdc42ep3		Gm26532	Sirpb1c
Furin	Car4		Ckap4	Cystm1
Naaa	Ear1		Map1b	Hmgb1
Ubash3b	Runx1		Lilra5	Il1r2
Ppp2ca	Nrip1		Ppia	Mpc1
Prune2	Cd47		Rps18	Gpr34
Arf3	AI504432		H2-T23	Rnaset2a
Wdr45b	Tppp3		Slc38a2	Ctsc
Eif3a	Vim		Tnfaip8	Qpct
Stat3	Fabp1		Ahnak2	Glmp
Afap1	Btg2		Sspn	Shisa5
Rel	Abcg1		Park7	Fgl2
Tgfbi	Ear2		Tax1bp1	Ppia
Klc1			Il1rl2	Mrpl52
Csrnp1			Atp6v1f	Msr1
Anxa2			Bcl2a1b	Psmb8
Slc29a1			Zfp703	Myl12a
B3gnt7			Cnih4	Atp6ap2
Srsf6			Sec11c	Dhrs7
Prkar1a			Rcbtb2	Litaf
Adrbk1			Tceb2	Cox7a2l
Lair1			Cyb5a	Psmb1
Tra2b			Ccdc12	Rcan1
Ralgds			Sptlc2	Csf1
Nck1			D8Ertd738e	Bri3
Sfxn3			Hcar2	Rtcb
Runx2			Pycard	C5ar1
Hn1			Tbca	Scimp
Tomm34			Glmp	Milr1
Tifab			Gem	Traf1
Ssr3			Adrbk2	Sdf4
Ptpn6			Prdx6	Casp4
Csnk1a1			Lrrc58	Gas7
Pla2g15			Acot13	Pdlim7
Hnrnpa2b1			Apbb1	Rpl5
Gmds			H3f3b	Ptgs1
Atp5g3			Rps20	Epsti1
Axl			Emp3	Os9
Arhgef2			Ifit1bl2	Rpl9-ps6
Tnks2			Atraid	Ifi27
Ncf2			Msrb1	B4galnt1
Actr2			F9	Tspan13
Pygl			Slc6a4	Tuba1a
Slc12a7			Clec12a	Gadd45b
C5ar1			mt-Co2	Ngfrap1
Vps4b			Ubald2	Ifi204
H2-K1			Rps8	Tcf4
Myof			Flt1	Psmb6
G3bp1			Plin3	Cd4
Trip12			Dnajb9	Tpm3
Serf2			Rps4x	Cldn1
Atp5a1			Cyp4f18	Tbpl1
Nufip2			Gns	Tnfsf9
Zfp36l2			Gch1	Man1a
Vcp			Hilpda	Lgals3bp
Pqlc3			Fcgr4	Pea15a
Hspa9			Cxcr4	Gm12840
Arhgap39			Psenen	Tuba1c
Etfa			Ptpn18	Rpl11
Angptl4			Crebl2	Rhoc
Pilra			Trem2	Lsr
Acaa1b			Ppm1m	Rpl13
Gnb1			2700094K13Rik	1810011O10Rik
Rrbp1			Sh3bgrl2	Slc11a1
Khdrbs1			Crtc3	Rps6
Il6st			Map1lc3a	Gapdh
Tmem154			Rpl6	Ube2e1
Pcbp2			Bnip3l	Ifitm3
Hadhb			Milr1	Hcar2
Hccs			Pbxip1	Ssr4
Dhx15			Ear6	Csf2ra
Samhd1			Eif5	Tnfrsf13b
Nop10			Alcam	Pla2g7
Samd8			Rpl9-ps6	Hpgd
Tmcc1			Tmem43	Basp1
Sh3bp2			Ptp4a1	Cx3cr1
Gas2l1			Rab11a	Eif3h
Mllt4			Syngr1	Rheb
Ddhd1			Dctn3	Fam213b
Hcls1			Hspa8	AI607873
Elavl1			Bax	Dnajc15
Pdcd6ip			Chka	Pdcl3
Ccdc109b			Il18r1	Rps7
Fam189a2			Il10rb	Nfic
Usf2			Gpr137b-ps	Mif4gd
Ybx3			Adgre1	Calm2
Diaph2			Supt4a	Hacd4
Etfb			Taldo1	Rpl8
F10			Tjp3	Arpc3
Arhgap25			Atp5d	Tpp1
Psen2			Stx3	Hif1a
Gna13			Ifi27	Jup
Slc36a4			AB124611	Dnase1l1
Nono			Eif3k	Rps11
Nfkb1			Nr4a2	Rpl7
Fgr			Cope	Msmo1
Mapk1			Fam122b	Slc2a1
Serbp1			Perp	Clec4a1
Add1			Rps17	Ccr5
Fry			Emc7	2700060E02Rik
Sod2			Klhdc4	Degs1
Arpc5l			Plgrkt	Rtn4
Gabarap			Mvp	Atraid
Hcar2			BC031181	Sema4d
Ppm1m			Ebpl	Ubxn4
Ndufa13			Naca	Psmb7
Rps13			Mif4gd	Dctn3
Cnpy2			Itgam	Ms4a6c
Rheb			Ftl1	Cklf
Klk1b11			Tbrg1	Atpif1
Atf5			Cmtm4	Cpd
Adrbk2			Adrb1	Rer1
Anxa1			Pim1	Fuca1
Manf			P2ry10	Ftl1
Ndufb11			Rps14	Itgax
Tgoln1			Smim14	Cux1
Tmbim4			Nfe2l2	Pmp22
Rab11a			Cotl1	Dab2
Adgre1			Cnpy2	Tubb2a
2010111I01Rik			Ctsa	Irf7
Dnajb9			Blvrb	Bmyc
Ndufs7			Rhof	Selk
Mpc1			Rpl13a	Rpl31
Lpcat2			Rbx1	Nav1
S100a10			Tmem59	Ppm1m
Sptlc2			Rps27a	Tnfsf12
Ubxn4			A930007I19Rik	Rtp4
Dad1			Wdyhv1	Endod1
Zyx			Fxyd5	Rpl17
Ckap4			Psmb3	Irak2
Emc7			Cybb	Smox
Myo1d			Neurl3	Pafah1b3
Gem			Tpp1	Mthfsl
Plgrkt			Trim27	Aldh2
Rpl6l			Gabarap	Fam46c
Eef1g			Btf3	1810058I24Rik
Sspn			Tnfrsf13b	Rasgrp4
Vopp1			Il1rn	Cd82
Naca			Rpl6l	1110008F13Rik
Cope			Lpcat2	Ywhah
Tceb2			P2rx4	Xlr
Uchl5			Adrb2	Ckap4
Clip1			Fam3c	Arpc5l
AB124611			Ms4a1	Malat1
Bri3bp			Tkt	Gdi2
Milr1			Cd101	Gem
Cd52			Ppp1r2	Spred1
Eif5			Mvb12a	Rpl6
Sirpb1b			Tctex1d2	Plekho1
Btf3			Pld3	Blnk
Alcam			Dusp16	Slfn2
Rps27a			Mif	Eef1a1
BC031181			Lyst	Trappc4
Rps15			Emc4	Pgam1
Rps20			Tmem154	Rps3
Ubald2			Pgd	Aig1
Hexb			Pdia4	Ly96
Tnni2			Nono	Stx7
Mmp8			Fgr	Tmed9
Jun			Ppp3r1	Pebp1
Dctn3			Sdha	Bax
Ear6			Arhgef2	Sash1
Ahnak2			H2afy	Pmaip1
1110008F13Rik			Mesdc1	Pdgfb
Psmb2			Samd8	Hacd2
Oscar			Myo9b	Gm26522
Atraid			Hadhb	Prkcb
Map1lc3a			Ier2	Naa20
Ebpl			Tnfrsf21	Tmed3
Psenen			Tra2b	Rbx1
H2-T23			Herpud1	Nptn
Mustn1			Cox14	Rps23
Hbegf			Stmn1	Gas6
Rps14			Cttnbp2nl	Spcs1
Grn			Uhmk1	Fam110a
Smim14			Ubash3b	Atp5j
1110008P14Rik			Echs1	Antxr2
2015-09-01			Pira2	Rplp0
Fkbp2			Vwa5a	Lmnb1
Gm5150			Mgll	Mnda
Rpl9-ps6			Neat1	Gpr132
Glmp			Cmpk1	Prdx4
Lamtor5			Dmxl2	mt-Atp6
Gm26532			Sf1	Stx3
Tax1bp1			Fus	Lacc1
Psmb9			Capza1	AF251705
Pkm			Clk1	Gusb
Gm3336			Ms4a6c	Cflar
Arg2			Nln	Bcl10
Rbx1			Furin	Psmb2
Ptpn18			Trip12	Slfn8
Gch1			Lyn	Col15a1
Cotl1			Tmem216	Pfdn5
Cd300e			Ivns1abp	Rpl27a
Atp5j			Add1	Mthfs
Txn1			Cluh	Slc31a2
Rpl13a			Csnk2a1	Actg1
Supt4a			Rps26	Cnih4
Atp5d			Cav1	Atf5
Rpl10-ps3			Hspa9	Gm6377
Tbc1d4			Stat3	Pstpip1
Zfand2a			Arhgap25	Selplg
Pttg1			Ybx3	Rpl26
Arpc1b			Nck1	Arhgdib
Krt18			Psen2	Scpep1
Acot13			Runx2	Bri3bp
Rpl6			Acaa1b	Gm4950
Cnih4			Rp2	Ssbp1
D8Ertd738e			Rplp2	Mrpl27
Gyg			Hmgb2	Nudt9
Eif3k			Tgfb1	Cdc37
Rps8			Angptl4	Sap30
Grina			Nampt	Rnf128
Rps17			Camkk2	Rps4x
Spint1			C5ar1	Msn
Cdkn1a			Rab29	Rpl13a
Mfsd6			Ndufb2	Rab7
Eef1a1			Vdr	Rnase4
Itgam			Ist1	Pepd
Qsox1			Klc1	Psma7
mt-Co3			Acat1	Rpl15
Fau			B3gnt7	Raph1
Nap1l1			Abhd5	Psmc2
Syngr1			Gas2l1	Ifngr2
Psmb3			G3bp1	Lamtor1
Eps8			Pfkp	Src
Eif1			Tnks2	AB124611
Ifi27			0610012G03Rik	Emc4
Ssu72			Hccs	Eif4e
Card19			Tacc1	Mgst3
Ngdn			Celf1	Ormdl2
Phgdh			Ptbp3	Luzp1
Pfdn1			Wfdc10	Orai1
Psmb5			Ahnak	Gipc1
Rps4x			Calu	Psma3
Lsp1			Svbp	Gch1
Rpl31			Uqcrq	Vgll4
Pde4b			Slc39a1	4930523C07Rik
mt-Co2			Syncrip	Slfn1
Tmed10			Picalm	Rab11a
Best1			Il18	Sqstm1
mt-Nd1			Ubqln2	Nr4a2
Uqcrb			Nup210	H2-T22
Tmem238			Tomm34	Med28
Smpdl3a			Serbp1	Irg1
Atp11b			Olfm1	Polr2e
Msrb1			Hn1	H2afz
Cd82			Myof	Osbpl8
Lmnb1			Pdcd6ip	Cmtm6
P2ry14			Znrf2	Cd48
Hist1h2bc			Vps4b	Fam20c
Serpinb6a			Cox6b1	Mtss1
Rpl23			Tmcc1	St8sia4
Calcrl			Slc36a4	Il18r1
Pon3			Rras2	Tmem205
Jup			Mrps6	Grasp
Park7			Junb	Hspb11
Map1lc3b			Ccdc109b	Ccdc107
Ctsd			Adrbk1	Polr2j
1810011O10Rik			Wdr45b	Pak1
Dusp1			Colgalt1	Fam96b
Cklf			Romo1	Apobec1
Eif3h			Pgam1	Gng2
Eif3f			Pkib	Kcnk13
Ccdc12			Arhgap39	Eif3g
Atp6v1f			F10	Vdac3
Scimp			Nedd9	Ndufa13
Prdx6			Anxa2	mt-Cytb
Slc7a11			Mllt4	Pxdc1
Nrip1			Mertk	Tspan8
Rpl26			Ndufc1	Rnf187
Pycard			Bcar3	Crip2
Hint3			Dhx15	Sfr1
Rplp0			Ttyh2	Smagp
Psma3			Tomm5	Nucb1
Rps18			Ehbp1l1	Susd3
Myl12a			Acss1	Sumo1
2700094K13Rik			Plek	Gde1
Spcs1			Bcl2l11	Gm17056
Gda			Camk1d	Acot7
Sec11c			Rps12-ps3	Gla
Bax			Camk2d	Hsd17b12
Cyp21a1			Ids	Ebi3
Cldn1			Gna13	Maf
Tes			Sepw1	Adrm1
Psmb1			Ost4	Rpl24
Tbca			Gsr	Cuedc2
Thbd			Slc12a7	Sec14l1
Aldoa			S100a13	Psmd7
Mcoln3			Cpt1a	Pdlim2
Rpl30			Eif3a	Fam105a
Lamp1			Actr2	Ten1
Rps23			Prcp	BC031181
Plaur			Tma7	Eif3i
Hspa8			Ndufa3	Sec11a
Rpl24			Pqlc3	Eif3k
Sdf2l1			Arf3	Plcb4
Rpl5			Rin2	Irak3
Slc31a2			AI662270	Ahcyl2
Rgcc			Cdk2ap2	Dtnbp1
Grap			Irs2	Arl6ip5
Fos			Tifab	Tbc1d4
Clic1			Naa50	Ndufs8
Pfn1			Lepr	Tpd52l2
Ppia			Gsto1	Sh3pxd2b
Rps16			Tmem256	Psma1
Arl11			Ccdc88a	Tecr
Adgrl2			Arpc4	Spata13
Cd2			Runx1	Uqcrc1
Rps5			Tmem30a	Fads1
Cyb5a			Ssr3	Edf1
Tspo			Emc6	Ctsk
Edf1			Yeats4	Shfm1
H3f3b			Atp5l	Rpl37
Reps2			Tbc1d9	Atp5l
Dhrs7			Mapk1	Actb
Id3			Usmg5	Nup210
S100a11			Fam49b	Myo6
Lilr4b			Pygo2	Rpl27
Krtcap2			Khdrbs1	Tc2n
Rps15a			Csnk1a1	Arl6ip1
Plscr1			Mbnl1	Fcgr4
Bcl2a1b			Rps21	Ptprc
Sirpb1c			Plekhb2	Cox6b1
Plxdc2			Sfxn3	Gm5150
Mgst2			Hip1	Hnrnpa2b1
Sh3bgrl3			H2-DMb1	Fam69a
Emp3			Gm8186	Slc9a4
Use1			Ctnnb1	Tspan32
Gadd45a			Ybx1	Mcl1
Rpl18			Fosl2	Scand1
Rpl7			Marveld1	Rps27l
Cd69			Atp1b3	Sec61g
Cnn2			Api5	F10
Atp6v0e			Hcls1	Tma7
Cd9			Ppp2ca	Rab44
Cd83			Far1	Reep5
Rpl8			Lair1	C530008M17Rik
Sptssa			Ddx6	Chchd2
Ssr4			Rps26-ps1	Tmed5
Itm2b			Fam189a2	Larp4b
mt-Nd4			Fam168a	Prr13
Cd93			Nfkb1	Rac1
Esd			Atp2b1	Gnb1
Tppp3			Xbp1	Snx10
Rps25			Brd2	Phlda3
Arrdc4			Srsf6	Atxn10
Snx20			Chd4	Dhrs7b
Rp9			Nfkbiz	Atxn1
Glipr1			Prkar1a	Rps29
Krt6b			Snrnp70	Tmcc3
Ccr1			Cox5a	Myo7a
Clec5a			Uqcrh	Cox6c
Rpl17			Cox6b2	Mbnl1
Zeb2			Hsp90aa1	Rps21
Hepacam2			Trib1	Plekhg1
Rps3			Kdm6b	AU020206
Cd37			Ccni	Il17ra
Gnas			Gsap	Ost4
Blvrb			Camk1	Ptp4a2
Dab2			Txnip	Pex11a
Fcgr3			Pet100	Cyb5a
Ppib			Ppp1r18	Naaa
Rps7			Ap1s2	Me2
Rpl13			Nfix	Gramd4
Psmb8			Wsb1	Pag1
Rpl27a			Hnrnpu	Aebp2
Prdx5			Sgpl1	Wdr1
Cisd1			Mcl1	Cenpb
Ctsh			Laptm5	Sh2d1b1
Plet1			Prex1	Cd47
Tubb2a			Rab8b	Syne2
Mgst1			Ifi27l2a	Hmgn2
Pdk4			Gmds	Tnfrsf21
Ctsl			Top1	2010107E04Rik
Gapdh			Prune2	Mcam
Atox1			Acox1	Gda
Arl4c			Nme1	Gmpr
Rgs2			Cyth3	Abhd17c
Ppt1			Nmt1	Pcyox1
Cd53			Ptpn6	Rplp2
Rpl4			Mycbp2	Ppp1r14b
Rpl3			Etfa	Cox6b2
Ccrl2			Atp5a1	Ywhab
Cxcl16			Rasgef1b	Ddhd1
AW112010			Srsf9	Atp6v1e1
Rpl19			Timp2	Ywhaz
Stfa1			Afap1	Abcd2
Csf3r			Rab1a	Serp1
Ctsb			Ubl3	Pald1
Cxcl1			Hnrnpm	H2afj
Mpp1			Cat	Hpcal1
Rps19			Tgm2	Mum1
Itgax			Nsf	Gcnt2
Auts2			Clic4	Rplp1
Hacd2			Ptpn12	Slc36a4
Cd36			Fam107b	Trim29
Cstb			Dpysl2	Gpcpd1
Ly6c2			Slc29a1	Glud1
Dgat2			Rab31	Dstn
Rpl11			Hpcal1	Atp6v1b2
R3hdm4			Itgb2	Adcy3
Gpx4			Hnrnph1	Plekhb2
Trem2			Nfkbia	Bnip3l
Mxd1			Clec4b1	A930007I19Rik
Spag11b			Pilra	Gstm1
Prdx1			Gm10073	Clic4
Fam89a			Vcp	Myeov2
Atp6v1g1			Glud1	Far1
Npc2			Celf2	Ctnnb1
Tarm1			Plk3	Capn1
Cmc2			Ier5	Ffar4
Zfp36l1			Ptprc	Pdia6
Creg1			Gls	mt-Nd3
Rpl29			Frmd4a	Ap2a2
Lcn2			Dync1i2	Adarb1
Rpl21			Hnrnpa2b1	Cdk6
Serpinb1a			Rpn1	Clmn
Gpr137b			Ano6	Hnrnpll
Rnh1			Cd200	Rpl39
Rps6			Hnrnpa3	Sdc3
Rpl9			Etfb	Etfb
Rpl14			Pald1	Fam89a
Car4			Mob1a	Afap1
Cystm1			Dbi	Klhdc4
Ftl1			Kcnn3	Axl
Bst1			Rassf3	Rpl22l1
Ctsk			Pld4	Rassf3
Rabac1			Fam96a	Mapk6
C3			Zbtb4	Pros1
Mt1			Dock10	Fcor
Cd33			Tob2	Tmsb4x
Spcs2			Dip2b	Pla2g15
Cxcr1			Ddx3x	Lepr
Odc1			Skil	Qdpr
Rpl10			Stk10	Cdk2ap2
Atf3			mt-Atp8	Ndufa3
Selplg			Uqcr11	Akr1b3
H2afz			Polr2l	Itgal
Il1a			Eif4g2	Ezr
Emb			Ywhaz	Ms4a8a
Lgmn			B630005N14Rik	Ramp1
Rps11			Ch25h	Picalm
Ctsz			Tor1aip2	Sepp1
Rpl18a			Syne2	Sec61b
Apoc1			2002-09-01	Sla
Cited2			1810037I17Rik	Nap1l1
Fcgr2b			Ddx17	Fam96a
Il1f9			Mum1	Klra2
Scd1			Eif5b	Cd2
S100a1			Itgal	Abcc5
Cyba			Myo7a	Lima1
Ifi30			Rsrp1	Celf2
Fbxo32			Lpl	Pcbp1
mt-Cytb			Rpl37	Dazap2
Spint2			Hnrnpk	Thbd
Klf2			Ppp1r14b	Samhd1
mt-Atp6			Phlda3	Ano6
Vim			Sfpq	Bola2
H2-D1			Cebpa	Pygl
Cd68			Gramd4	Slc6a6
Capg			Lamtor4	Plk3
Acot1			Rtn3	Iqgap1
Fcer1g			Add3	Sypl
Lilrb4a			Epb41l2	Tgfbr2
Tyrobp			Ddx21	Fpr1
Clec4d			Atp6v1e1	Mgst1
Cd24a			Cox7c	Acox1
Igf1			Capn1	Atp5e
Sri			Qdpr	Hnrnpa0
Ubb			Nop10	Rpl38
Gsn			Flna	Hsd17b4
Slc39a2			Pdia6	Unc119
Anxa3			Mmp19	Kcnn3
Plp2			Usp50	Serf2
Cxcr2			Atp5e	Glul
Hmox1			Cidec	Mertk
Ccl9			Eif3j1	Bzw2
Mt2			Mapk6	Nedd9
Il1b			Klhl9	Dapk1
Marco			mt-Nd3	Rexo2
Gal			Rpl35	Zfp36l2
Ier3			Baz1a	Fabp5
Chpt1			Clec2d	Mpc2
Lyz2			Pex11a	Stk17b
Srgn			Mcam	Laptm5
Basp1			Pcbp1	Rps28
Cd177			Rpl39	Atp5g3
Mmp12			Dazap2	Frmd4a
Ly6e			Lmo4	Gsto1
Fabp5			Rock2	Gm10073
Gstm1			Dr1	Uqcr11
Trf			H2afj	Ucp2
Ccl4			Wdr1	Kazald1
Rgs1			Klf10	Adipor2
Krt8			Cdc42	Cib2
Lgals3			Ptk2b	Xbp1
Id1			Snrpg	Perp
B2m			Mrpl33	Slc7a2
Epcam			Ptma	AW112010
Gpnmb			Aebp2	Phgdh
Fth1			Slc48a1	Idh1
Ccl6			Olr1	Fpr2
Cst3			Tmsb4x	Canx
Ceacam10			Iqgap1	Evl
AA467197			Serf2	Baz1a
Cd14			Akr1b3	Pnpla8
Ccl2			Pros1	Sulf2
S100a6			Nav2	Plscr1
Inhba			Ywhab	Mgll
Id2			Rab44	Ptp4a1
Ccl3			M6pr	Gm10076
Chil3			Clmn	Cpne5
G0s2			Atp5g3	F7
Crip1			Metap2	Wdr89
Cd74			Gm42418	Sort1
Cd63			Fcor	Gsr
Bglap3			Gm2000	Cytip
Apoe			Ptp4a2	BC005537
Wfdc17			Hsd17b4	Camk2d
S100a9			Ffar4	Irf2bp2
S100a8			Lpin1	Ly75
			Nabp1	Tnfaip2
			Pabpc1	Fosl2
			Capza2	Ptpn12
			Gm10263	Kcnq1ot1
			Irf2bp2	Rassf5
			Nr4a3	Itpripl2
			Tuba1b	Prkar2b
			Rps29	Nceh1
			Polr2a	Ccnd2
			Mapk3	Hsp90b1
			Efhd2	Tgm2
			Tgfbi	Rpl37a
			Gngt2	Serpinb1a
			2010107E04Rik	Scp2
			Ccnl1	Cd302
			Hnrnpa0	Rpl41
			Mat2a	Chp1
			Ap2a2	Net1
			Ywhah	Tob1
			Dstn	Trim25
			Abcg1	Tns1
			Slamf9	Acaa1b
			Gm9844	Sgk1
			Rac2	Ndufa4
			Pitpna	Lpin1
			Hivep3	Nabp1
			Stk17b	Gm42418
			Sdc3	Gal
			Atp6v1b2	Atp6v0d2
			Atp5k	Mrc1
			Klra2	Marco
			Glul	Il18
			Vat1	Mt1
			Dapk1	Mcemp1
			Canx	Cd44
			Chp1	Cidec
			Purb	Gngt2
			Arpc5	Sirpa
			Clec4n	Serpine1
			Idh1	Plet1
			St13	Cdc42ep3
			Prdm1	2009-09-01
			Sepp1	Ltc4s
			Sla	Fabp4
			Slc7a2	Olr1
			Cox17	Cd164
			Ccnd2	Chil3
			F7	Tcf7l2
			Gmpr	Lmo4
			Rassf5	Abcg1
			2011-09-01	Hebp1
			Comt	Krt19
			Cltc	Lpl
			Rpl38	Wfdc21
			Tnfaip2	Krt79
			Rps6ka3	Slpi
			Myeov2	Car4
			Hsp90ab1	Cebpb
			Trim25	Fabp1
			Tcf7l2	Ear1
			Rps28	Ear2
			Hsp90b1	Tmsb10
			Bola2
			Sirpa
			Prkar2b
			Ndufa4
			Wdr89
			Cyth4
			Ncf1
			Itpripl2
			Fn1
			Rpl37a
			Mrc1
			Clec4a3
			Gm10076
			Psap
			Cib2
			Ucp2
			Hebp1
			Nr4a1
			Rpl41
			Hmox1
			Kazald1
			Kcnq1ot1
			H2-DMa
			Lgals1
			Krt79
			BC005537
			Cpne5
			Clec4a2
			Tns1
			2009-09-01
			Fabp4
			Tnf
			Hspa1a
			Sulf2
			Egr2
			Egr1
			Ear2
			Slpi
			Cd44
			Fabp1
			Cebpb
			Serpine1
			Cd74
			Spp1
			Ear1
			Tmsb10
