# Supplementary material for: The Transcription Factor ZEB2 Is Required to Maintain the Tissue-Specific Identities of Macrophages
Source: Immunity. 2018 Aug 21;49(2):312–325.e5. doi: 10.1016/j.immuni.2018.07.004 (PMC6104815; doi:10.1016/j.immuni.2018.07.004)
Supplement: Table S3. DE Genes across Groups from KCs Sorted from Clec4f-crexNr1h3fl/fl Mice, Related to Figure 4 [file mmc4.xlsx]

## Sheet: Table S3
Table S3: Related to Figure 4; DE Genes across groups from KCs sorted from Clec4fCRExNr1h3fl/fl mice (Red=up, Blue=down)
Group 0	Group 1
Apoc1	Ccr3
Cd5l	H2-Eb1
C6	Cd74
Cxcl13	Nr1h3
Cdh5	Pf4
Cd163	H2-Ab1
Plac8	Clec4b1
Timd4	Cd207
Clec4f	H2-Aa
Gpx1	Vcam1
Il18bp	Lgals1
Pcolce2	Ccnd2
Kcna2	Cx3cr1
Folr2	Gm10116
Pltp	Cd300e
Fabp7	Id2
Apoe	Clec4a2
Sdc3	H2-DMb1
Ccl24	Ftl1
Tnfaip2	Tgfb1
Lgmn	Eno1
Ccl6	Rplp0
Atp1b3	Mpp6
Mafb	Tmsb10
Ltc4s	Mgst1
Lyz2	Rpl10a
Cd209f	Hpgds
Txnip	Rps11
Ifitm3	Cadm1
Cfh	Rpl13
Cd38	Acp5
Ccr5	Spic
Gatm	Rps2
Pitpnc1	Trem2
Ly6a	Il18
Ctla2b	Vim
Actn1	Rps19
C4b	Rpl10
Gm42418	Rps7
Paqr9	Rpl35
Cd44	Rpl15
Cxcl16	Fxyd5
Vsig4	Reep5
Rgs2	Cndp2
Marco	Rpl4
Tmcc3	Actg1
Sepp1	Rpl12
Dmpk	Rpl32
BC005537	Rpl6
C3ar1	Rpl29
Rsrp1	Gm10076
PISD	Rps20
Cxcl9	Fos
Rnaset2a	Rps6
Clec1b	Cdc42ep2
Crip2	Rpl3
Rnaset2b	Asb2
Cd164	Flna
Abhd11os	Fyb
Sowahc	Cmbl
Hist1h1c	Filip1l
Txn1	H2-DMa
Ephx1	Rps4x
2510009E07Rik	Rps15a
Cd300ld	Sirpb1c
Gbp2b	Nr4a1
Prdx5	Treml4
Icos	Eef1a1
Ssh2	Sirpb1a
Cd55	Slc25a5
Slc29a1	Blvra
Abcc3	Mmp13
Cd72	Gm5150
Scarb2	Rpl17
Ifngr1	Sirpb1b
Ctsh	Sirpa
Scimp	Hspa8
Colgalt1	Fabp5
C2	Rpl7a
Cfp	Rps5
Kcnj16	Uba52
Sgk1	Rpl18
Hes1	Npm1
Pmp22	Rpl13a
Grn	Nupr1
Peli1	Sh2d1b1
Ifi30	Arpc1b
Dapk1	Vsir
Hist1h2bc	Rpl23
Xlr	Rps18
Malat1	Rpl18a
Scd1	Sh3bgrl3
Stx3	Rpl24
Ddx60	Slc12a2
Plbd1	Cytip
Mpeg1	Blvrb
Soat1	Rpsa
Ifi27l2a	Rpl39
Cept1	Gsto1
Ccdc50	Nxpe4
Il13ra1	Amz1
Ninj1	B2m
Dhrs1	Rps13
Unc93b1	Hsp90ab1
Ifi205	Mt1
Ifitm6	Rps16
Fam46a	Rps8
Tmcc1	Rpl30
Armc8	Rpl8
AW112010	Naca
Irf7	Ccl3
Trpm2	Rpl34
Slc1a2	Fcgr4
Nck1	Vamp5
Cd47	Rps24
St3gal5	Anxa5
St3gal4	Rpl19
P2ry12	Gapdh
Pea15a	Gm10020
Itm2c	Adamdec1
Slc1a3	Lipa
Cmklr1	Eif3k
Ctnnd1	Myl12a
Mnda	Rgs1
Stab2	Sort1
Hpgd	Arhgdib
Hs6st1	Ybx1
Cers6	Rgs10
Adap2os	Hnrnpa1
Ctsl	Rps15
P2ry13	Pparg
Ncf1	Rps3a1
Frmd4b	Rpl26
Acly	Snx5
Adgre1	Psap
Ctsc	Pfn1
Itch	Ldha
Tcf4	Fcer1g
Cpq	Ppp1ca
Cox5a	Rpl28
Ptgs1	Rps10
Cd302	Stard5
Fcna	Rps17
Helz2	Clta
Hk2	Rpl22l1
Ifnar2	Fam105a
Trim30a	Rpl31
Irf8	Cd79b
Ptprj	Rpl14
Neat1	Prdx1
Cd2ap	Hsp90aa1
Fabp1	Tspan13
Nptn	Metrnl
Arrb2	Ostf1
Lgals3bp	Rpl7
Mndal	Rps9
Pmf1	Rpl11
Scp2	Fam213b
St6gal1	Gas6
Ogt	Abracl
Tmem86a	Klf4
Wdr89	Pilra
Zcchc11	Rpl36a
Pla2g7	Rps3
Ecm1	Slc48a1
Slc16a9	Dok2
Rin2	Gabarap
Klrk1	Rps25
Apobec1	Slamf9
Ms4a8a	Rps23
Mapre2	Rexo2
Fnbp1	Eef1b2
Ear2	Pira2
Dram2	Scarb1
Cd209g	H2-Q7
Il1rn	Rab3il1
Rps27rt	Cd68
Ccdc148	Eif4ebp1
Iqgap2	Cfl1
Marcksl1	Gnb2l1
Ly6e	Anp32b
Mrc1	Rpl9
Lpcat2	H2-D1
Pik3r1	Oxct1
Fam43a	Taldo1
Ifi204	Zfp36
Kctd12	Id1
Smpdl3a	Pycard
Alox5ap	Cd82
Fgl2	H2afz
Btg1	Psmb8
Serinc3	Rnase4
Tmem37	Pld3
Plpp3	Il16
Dse	Akr1b3
AI607873	Cd1d1
Scn1b	Eif4a1
Adam17	Eif3f
Ddx17	BC035044
Rnf213	Pilrb1
Ddhd1	Rps12
Ddx5	Rpl27a
Bach2os	Fcgr3
Creg1	Rasgrp1
Zdhhc14	Usmg5
Mcl1	Csrp1
Myeov2	Smc1b
Tspan4	Psma7
AY036118	Lamp2
Srgn	Cd53
Arrdc3	Myadm
Atp6v1g1	Eif3j1
Acsl4	Cd37
Tanc2	Gns
B430306N03Rik	Tnfrsf1b
Ctsb	Slc38a1
Cebpzos	Clec12a
Dmwd	Thrb
Stab1	Smim1
Uqcrb	Ifi203
Rtn4	Cd52
Anxa3	Ptgis
Cybb	mt-Nd2
Zfp532	Ptprm
Igf1	Rbms1
Vopp1	Vopp1
Rbms1	Igf1
Ptprm	Zfp532
mt-Nd2	Cybb
Ptgis	Anxa3
Cd52	Rtn4
Ifi203	Uqcrb
Smim1	Stab1
Thrb	Dmwd
Clec12a	Cebpzos
Slc38a1	Ctsb
Tnfrsf1b	B430306N03Rik
Gns	Tanc2
Cd37	Acsl4
Eif3j1	Atp6v1g1
Myadm	Arrdc3
Cd53	Srgn
Lamp2	AY036118
Psma7	Tspan4
Smc1b	Myeov2
Csrp1	Mcl1
Usmg5	Zdhhc14
Rasgrp1	Creg1
Fcgr3	Bach2os
Rpl27a	Ddx5
Rps12	Ddhd1
Pilrb1	Rnf213
BC035044	Ddx17
Eif3f	Adam17
Eif4a1	Scn1b
Cd1d1	AI607873
Akr1b3	Dse
Il16	Plpp3
Pld3	Tmem37
Rnase4	Serinc3
Psmb8	Btg1
H2afz	Fgl2
Cd82	Alox5ap
Pycard	Smpdl3a
Id1	Kctd12
Zfp36	Ifi204
Taldo1	Fam43a
Oxct1	Pik3r1
H2-D1	Lpcat2
Rpl9	Mrc1
Anp32b	Ly6e
Gnb2l1	Marcksl1
Cfl1	Iqgap2
Eif4ebp1	Ccdc148
Cd68	Rps27rt
Rab3il1	Il1rn
H2-Q7	Cd209g
Scarb1	Dram2
Pira2	Ear2
Eef1b2	Fnbp1
Rexo2	Mapre2
Rps23	Ms4a8a
Slamf9	Apobec1
Rps25	Klrk1
Gabarap	Rin2
Dok2	Slc16a9
Slc48a1	Ecm1
Rps3	Pla2g7
Rpl36a	Zcchc11
Pilra	Wdr89
Klf4	Tmem86a
Abracl	Ogt
Gas6	St6gal1
Fam213b	Scp2
Rpl11	Pmf1
Rps9	Mndal
Rpl7	Lgals3bp
Ostf1	Arrb2
Metrnl	Nptn
Tspan13	Fabp1
Hsp90aa1	Cd2ap
Prdx1	Neat1
Rpl14	Ptprj
Cd79b	Irf8
Rpl31	Trim30a
Fam105a	Ifnar2
Rpl22l1	Hk2
Clta	Helz2
Rps17	Fcna
Stard5	Cd302
Rps10	Ptgs1
Rpl28	Cox5a
Ppp1ca	Cpq
Fcer1g	Tcf4
Ldha	Itch
Pfn1	Ctsc
Psap	Adgre1
Snx5	Acly
Rpl26	Frmd4b
Rps3a1	Ncf1
Pparg	P2ry13
Rps15	Ctsl
Hnrnpa1	Adap2os
Rgs10	Cers6
Ybx1	Hs6st1
Arhgdib	Hpgd
Sort1	Stab2
Rgs1	Mnda
Myl12a	Ctnnd1
Eif3k	Cmklr1
Lipa	Slc1a3
Adamdec1	Itm2c
Gm10020	Pea15a
Gapdh	P2ry12
Rpl19	St3gal4
Anxa5	St3gal5
Rps24	Cd47
Vamp5	Nck1
Fcgr4	Slc1a2
Rpl34	Trpm2
Ccl3	Irf7
Naca	AW112010
Rpl8	Armc8
Rpl30	Tmcc1
Rps8	Fam46a
Rps16	Ifitm6
Mt1	Ifi205
Hsp90ab1	Unc93b1
Rps13	Dhrs1
B2m	Ninj1
Amz1	Il13ra1
Nxpe4	Ccdc50
Gsto1	Cept1
Rpl39	Ifi27l2a
Rpsa	Soat1
Blvrb	Mpeg1
Cytip	Plbd1
Slc12a2	Ddx60
Rpl24	Stx3
Sh3bgrl3	Scd1
Rpl18a	Malat1
Rps18	Xlr
Rpl23	Hist1h2bc
Vsir	Dapk1
Arpc1b	Ifi30
Sh2d1b1	Peli1
Nupr1	Grn
Rpl13a	Pmp22
Npm1	Hes1
Rpl18	Sgk1
Uba52	Kcnj16
Rps5	Cfp
Rpl7a	C2
Fabp5	Colgalt1
Hspa8	Scimp
Sirpa	Ctsh
Sirpb1b	Ifngr1
Rpl17	Scarb2
Gm5150	Cd72
Mmp13	Abcc3
Blvra	Slc29a1
Slc25a5	Cd55
Sirpb1a	Ssh2
Eef1a1	Icos
Treml4	Prdx5
Nr4a1	Gbp2b
Sirpb1c	Cd300ld
Rps15a	2510009E07Rik
Rps4x	Ephx1
H2-DMa	Txn1
Filip1l	Hist1h1c
Cmbl	Sowahc
Fyb	Abhd11os
Flna	Cd164
Asb2	Rnaset2b
Rpl3	Crip2
Cdc42ep2	Clec1b
Rps6	Rnaset2a
Fos	Cxcl9
Rps20	PISD
Gm10076	Rsrp1
Rpl29	C3ar1
Rpl6	BC005537
Rpl32	Dmpk
Rpl12	Sepp1
Actg1	Tmcc3
Rpl4	Marco
Cndp2	Rgs2
Reep5	Vsig4
Fxyd5	Cxcl16
Rpl15	Cd44
Rpl35	Paqr9
Rps7	Gm42418
Rpl10	C4b
Rps19	Actn1
Vim	Ctla2b
Il18	Ly6a
Trem2	Pitpnc1
Rps2	Gatm
Spic	Ccr5
Acp5	Cd38
Rpl13	Cfh
Cadm1	Ifitm3
Rps11	Txnip
Hpgds	Cd209f
Rpl10a	Lyz2
Mgst1	Ltc4s
Tmsb10	Mafb
Mpp6	Atp1b3
Rplp0	Ccl6
Eno1	Lgmn
Tgfb1	Tnfaip2
Ftl1	Ccl24
H2-DMb1	Sdc3
Clec4a2	Apoe
Id2	Fabp7
Cd300e	Pltp
Gm10116	Folr2
Cx3cr1	Kcna2
Ccnd2	Pcolce2
Lgals1	Il18bp
Vcam1	Gpx1
H2-Aa	Clec4f
Cd207	Timd4
Clec4b1	Plac8
H2-Ab1	Cd163
Pf4	Cdh5
Nr1h3	Cxcl13
Cd74	C6
H2-Eb1	Cd5l
Ccr3	Apoc1
