# Supplementary material for: The Transcription Factor ZEB2 Is Required to Maintain the Tissue-Specific Identities of Macrophages
Source: Immunity. 2018 Aug 21;49(2):312–325.e5. doi: 10.1016/j.immuni.2018.07.004 (PMC6104815; doi:10.1016/j.immuni.2018.07.004)
Supplement: Table S4. DE Genes across Groups from Splenic Macs Sorted from Fcgr1-crexZeb2fl/fl Mice, Related to Figures 6 and 7 [file mmc5.xlsx]

## Sheet: Table S4
Table S4: Related to Figures 6 and 7; DE Genes across groups from Splenic macs sorted from Fcgr1CRExZeb2fl/fl mice (Red=up, Blue=down)
Group 0	Group 1	Group 2
Cd163	Nfasc	Skint3
Klf2	Slpi	Il1f9
Fos	Meg3	Ly6a
Fosb	Lgals1	Cd209b
Dusp2	Txn1	Pglyrp1
Jund	Fabp4	Dpep2
Dusp1	Cstb	Gpr132
Klra2	Prdx1	Sell
Il1b	Gstm1	Mcoln3
Atf3	Mt1	Ms4a1
Cd14	Clec4n	Itgam
Zfp36	Gm10116	H2-Oa
Rhob	Gas6	Plxnc1
Apoc1	Cat	Lsp1
Junb	Cyb5a	S100a11
Klf6	Mgst1	Itgal
Hbb-bt	Lpl	Ccr5
Col14a1	Ftl1	Spint1
Tnfaip3	Gclm	Ffar2
Cd83	Txnrd1	Dpp4
C6	Cd9	Ltb
Pcolce2	Fth1	Itgax
Nr4a1	Creg1	Tmem176b
Adamdec1	Uqcrb	Zbtb46
Dmpk	Sqstm1	Gsn
Cd300ld	Marco	H2-Eb1
Btg1	Ccl24	Oasl2
Slc12a2	Ndufa4	Nrp2
Nfkbiz	Atox1	Rnase4
Paqr9	Wdr75	Tmem176a
Zfp36l1	Cyba	Cd33
Rgs1	Cd52	Arl4d
Sowahc	Serf2	H2-Aa
Mpzl1	Cd68	H2-Ab1
Nfkbia	Lipa	Dnase1l3
Ifrd1	Fcer1g	Cbfa2t3
Jun	Wfdc17	Rab27a
Stk17b	Arl6ip1	Dusp5
Klf4	Sec61g	Meg3
Rab20	Cd5l	Rtn1
Sema6d	Usmg5	Mmp13
Csf1r	Atp5j2	Tnni2
Btg2	Spcs1	Ccl3
Mrc1	Por	Gcnt2
Tsc22d3	Crip1	Marco
Cebpb	Atp6v1g1	Ccl24
Nrip1	Lgals3	Sh3bp1
Trim25	Dbi	Coro1a
Slc1a3	Minos1	Anxa3
Hes1	Ubl5	Cd74
Hba-a1	Nme1	Plxnd1
Trf	Cox7a2	Fcgr2b
Fhod1	Hmox1	Lyz2
Stab2	Cox5a	Anxa6
Tcf7l2	Mif	Cdkn1a
Kctd12	Hexb	Cd4
Mcl1	Atp6v1f	Ccl4
Kcna2	Ctsd	Cst3
Egr1	Ctsz	Frk
Irf8	Blvrb	Mms22l
Ppp2ca	Sod1	Glrx
Itgad	Pla2g7	Ms4a6b
Adgre4	Tyrobp	Jak2
Tspan13	Ppia	Tgfbi
Pitpnc1	Atpif1	H2-Q7
Vcam1	Cox6b1	Slc46a3
Ppp1r15a	Cox6a1	Apobec3
Tmem26	Slc43a2	Ccdc71l
Id2	Reep5	Gm2a
Gpr65	Gm42418	Mcoln2
Cd44	Cox7c	Pmaip1
Clk1	Fcna	Rassf2
Zfp36l2	Psap	Ms4a4c
Ckb	Klra2	Psmb9
Pabpc1	Adamdec1	Ivns1abp
Clec2d	Ly6a	Apoe
Arrdc3	Klf4	Smarca2
Pim1	Ppp1r15a	Rap2a
Spic	Atf3	Dhrs3
Txnip	Clk1	Epsti1
Gpx1	Ifrd1	Ptms
Mafb	Sell	Il10
H3f3b	Egr1	Rgs3
Camk2d	Cd14	Napsa
Itgal	Sema6d	Isg15
Rnase4	Pik3r1	Cd52
Gpr132	Pmaip1	Pkib
S100a11	Nrip1	Zeb2
Cd9	C6	Hbegf
Nfasc	Ifngr1	Tap2
Ltb	Ccl4	Slc38a2
Ly6a	Gpr65	Il13ra1
Cd33	Cd163	Bloc1s2
Sell	Cxcl10	Srgn
Gas6	Jun	Ier5
Lsp1	Rgs2	Nfe2l2
Shtn1	Kctd12	Sorl1
Alox5ap	Nfkbia	Ptpn18
St3gal5	Zfp36l2	Rps11
Itgax	Tnfaip3	Tap1
Anxa3	Nfkbiz	Bcl2a1d
Sorl1	Trim25	Ogfrl1
Rgs3	Hes1	Rplp0
Gsn	Stk17b	Rgs10
Ifitm2	Pim1	H2-DMa
Meg3	Mcl1	S100a6
Ms4a1	Zeb2	Scd1
Coro1a	Fosb	Ehmt2
Fabp4	Rhob	Rps27a
Apobec3	Dusp2	Rps19
Npl	Cd83	Ccnd1
Sdc4	Btg1	Man2b1
Arpp19	Klf6	Sub1
Lgals1	Csf1r	Dapp1
Spcs1	Zfp36l1	Ly6e
Cd68	Btg2	H2-DMb1
Lyz2	Nr4a1	Sh3bgrl3
Cox6b1	H2-Ab1	Rps27
Atp6v1f	Klf2	Npl
Pomp	Rgs1	Dtx3l
Cox7a2	H2-Aa	Samd9l
Usmg5	Zfp36	5031439G07Rik
Gclm	Jund	Pla2g16
Gstm1	Junb	Il1b
H2afz	Dusp1	Uba52
Atp5e	Il1b	Ifitm3
Txnrd1	Fos	Arl4c
Hspe1		Psmb8
Cox5a		Rpl37
Myl6		H2-K1
Atp5l		Rps27rt
Sqstm1		Tbc1d14
Rplp0		Rps7
Ifi30		Shtn1
Cox7c		Wdfy4
Rps7		Slfn2
Ubl5		Rpl18a
Atp5j2		Rpl27
Uqcrb		Prkcb
Rpl19		Camk1d
Gm2a		Fam21
Ptms		Rps9
Pla2g7		Fam105a
Cox6c		Parp14
Uba52		Rpl19
Ndufa4		Rgs2
Sh3bgrl3		Rpl10
Cox8a		Pik3cd
Gm42418		Gm8730
Ctsz		Rpl18
Rps11		B2m
Dnase1l3		Zfhx3
Atp6v1g1		Oat
Cat		Selplg
Tyrobp		Gm11808
Sec61g		Slc29a3
Tgfbi		Rpl13
Crip1		Rpl15
Tmsb4x		Nap1l1
Taldo1		Fau
Mt1		Psmb10
Lgals3		Smpdl3a
Marco		Lgals3
Rpl27		Zmiz1
Cstb		Rps16
Ly6e		Ifngr1
Fcer1g		Mrpl52
Cyb5a		Prkcd
Serf2		H2afz
Lpl		Eef1b2
Fth1		Rps20
Apoe		Taldo1
Cyba		Rpl17
Ccl24		Mndal
B2m		Abhd12
Atox1		Psme1
Clec4n		Rps14
Cd52		Rpl10-ps3
Ftl1		Rpl34
Gm10116		Ifi204
Cst3		Ctsh
Txn1		Ncf2
Prdx1		Rpl21
H2-Eb1		Asb2
H2-Ab1		Rps18
H2-Aa		Rps5
Slpi		Stat1
Cd74		Rps13
		Rpl6
		Rpl14
		Rpl27a
		Rps25
		Fyb
		Rpl11
		Tmsb4x
		Ifi30
		Rpl27-ps3
		Rpl13a
		Rpl35
		Rplp2
		Gm9843
		Rap1a
		Rpl31
		Rpl28
		Malat1
		Myeov2
		Plbd1
		Rpl8
		Rpl9
		Rpl23a
		Tpt1
		Rps10
		Rps28
		Rpl24
		Rpl3
		Gngt2
		Rps29
		Rps23
		Rpl23
		Rps3
		Rpl26
		Rps24
		Rpl7
		Rpl36
		Rpl35a
		Rpl41
		Tspan15
		Hs3st2
		Vstm4
		Cd163
		Slc7a2
		Pcolce2
		Cd300ld
		Nrp1
		Dmpk
		Blnk
		Ubd
		Kitl
		Prnp
		Apoc1
		Rims3
		Stab2
		Col14a1
		Klra2
		Ncapg2
		Aatf
		Mgst1
		Sowahc
		Ctnnd1
		Fabp4
		Lgals1
		Adrb1
		Mpzl1
		Clec1b
		Slc7a8
		Gsto1
		Rasgrp2
		Nsf
		Cd14
		Myo10
		Tspan4
		Cela1
		Lamtor4
		Slc25a51
		Pitpnc1
		Adrb2
		Agap1
		Arhgap19
		Nr3c1
		Plpp3
		Wdr75
		Kcnq1ot1
		Slc45a3
		Por
		Blvra
		Tsc22d3
		Ppt2
		Wwp1
		Cd82
		Idh1
		Bin2
		App
		Csrp1
		Leprot
		Glg1
		Rab20
		Slc1a3
		Armc8
		Arrb2
		Flna
		Aplp2
		Arrdc3
		Crip2
		Gns
		Galnt3
		Cyb5r1
		Atp2b1
		Il18
		Ano6
		Sh3bp5
		Txnrd1
		Gclm
		Kcna2
		Atp8a1
		Pilrb1
		Pla2g15
		Cd302
		Ywhab
		Pdia6
		Tmem26
		Timp2
		Camk2d
		Myo9a
		Slc43a2
		Ap2a2
		Txnip
		Hpgd
		Cadm1
		Sirpa
		C6
		Clec2d
		Aldh2
		mt-Nd2
		mt-Nd4l
		Man2a1
		Itgad
		Tmem65
		Ckb
		Fosb
		Laptm4a
		Sqstm1
		Clec4a3
		Ppp2ca
		Rtn4
		Rnf149
		Sdcbp
		Clec12a
		Pilra
		Sod1
		Pabpc1
		mt-Atp8
		Fcna
		Slc48a1
		Ccnd2
		Cd81
		Btg1
		Hebp1
		Sema6d
		Stk17b
		Clec4n
		Kcnj10
		Irf8
		Tnfaip3
		Dusp2
		Fhod1
		Mafb
		Adgre4
		Cat
		Gm10116
		Cyb5a
		Cd83
		Cebpb
		Lrp1
		Paqr9
		Slc12a2
		Ccr3
		Tcf7l2
		Lipa
		Spic
		Cd5l
		Gpx1
		Arl6ip1
		Ctsd
		Reep5
		Nfkbia
		Slc40a1
		Klf6
		Tspan13
		Fth1
		Pld3
		Cd44
		Glul
		Ftl1
		Sdc3
		Gdf15
		Klf2
		Txn1
		Rhob
		Jund
		Ctsb
		Axl
		Lst1
		Zfp36
		Prdx1
		Trf
		Dusp1
		Fos
		Id2
		Mrc1
		Slpi
		Creg1
		Vcam1
		Hmox1
