# Supplementary material for: The Transcription Factor ZEB2 Is Required to Maintain the Tissue-Specific Identities of Macrophages
Source: Immunity. 2018 Aug 21;49(2):312–325.e5. doi: 10.1016/j.immuni.2018.07.004 (PMC6104815; doi:10.1016/j.immuni.2018.07.004)
Supplement: Table S5. DE Genes across Groups from Microglia Sorted from Fcgr1-crexZeb2fl/fl Mice, Related to Figures 6 and 7 [file mmc6.xlsx]

## Sheet: Table S5
Table S5: Related to Figures 6 and 7; DE Genes across groups from Microglia sorted from Fcgr1CRExZeb2fl/fl mice (Red=up, Blue=down)
Group 0	Group 1
Hbb-bs	Cd74
Pmp22	H2-Ab1
Ecscr	H2-Aa
Adamts1	Spp1
Sox4	H2-Eb1
Cx3cr1	Tnf
Sparc	Ceacam10
Fcrls	Oser1
Cd63	H2-D1
Adgrg1	Pmaip1
Ldhb	Ccl2
Crybb1	Zeb2
Selplg	Il1b
Fscn1	Ccl3
Tuba1a	Siglecf
Lrba	Srgn
Cd81	Cd52
Atp2c1	Ly6e
Ctsf	Lsp1
Pdlim4	Fcrla
Tspan4	Rnase6
Cd302	Fcgr2b
Ccl9	Anxa2
Calm2	Nfkbia
Hspb1	Ctsl
Bin1	B2m
Tspan13	Nfkbid
Ms4a6d	Nr4a1
Hmox1	Cybb
Serpinf1	H2-K1
Il21r	Cd83
Cebpa	Ccl4
Clec4a3	Ppp1r15a
Fcgr1	Il1a
Tmem37	Mgat1
Csf1r	Cst7
Scoc	Hpse
Stab1	AW112010
Hexb	mt-Co1
Rtn4	Gm2a
Ms4a6b	Ccr1
Siglech	Capg
Tmx4	Siglecg
Gpr34	Egr2
Timp2	Marcksl1
Clec4a2	Hcar2
Tmem86a	S100a10
Klk8	Tagap
Sepp1	Ddit4
Ptma	mt-Atp6
Gadd45g	Nfkbiz
Camk1	Ctss
Nav2	Fgr
Npl	Zfp36l1
Rhob	Tnfsf8
Olfml3	Hacd2
Glul	Lcp1
Sgk1	Sub1
Hfe	Ccrl2
Slco2b1	Fth1
Hes1	Ccnd1
Cd14	Neat1
Gp9	Gpr84
Lyz2	Cd37
Chst7	Fam213b
Mzt2	Ltb
Cmtm6	mt-Co3
Idh2	Ctsb
Fam102b	Cxcr2
Pld3	Mgll
Oxct1	Ifi27l2a
Rsrp1	Gm15261
Klf6	Nim1k
Hspa1a	Ctsh
Ccr5	Mrap2
Rrbp1	Tpt1
Eng	Il4i1
Cadm1	Txn1
Tcn2	mt-Co2
Tspan3	Crlf2
Efhd2	Phgdh
Fos	Csf1
Bsg	Ifi30
Papss1	Coro1a
Plod1	Btg1
Bmyc	Plek
Sgce	Apobec3
Cmklr1	Il13ra1
Hexa	Rps20
Vsir	Cited2
Jund	Gadd45b
Ctsc	Rps18
Syngr1	Odc1
Fam167b	Nfe2l2
Asah1	Taldo1
Ywhah	Stx7
Socs3	Unc5cl
Ms4a6c	Cd180
Dip2b	Csf3r
Gatm	Id2
Ctsa	Sec61g
Slc25a5	mt-Cytb
Bbs9	Spint1
Pros1	Sh3bgrl3
Fgd2	Ctsz
Sult1a1	Cox6a2
Serinc3	Tmem154
Lamp2	Slc46a3
Cttnbp2nl	Rilpl2
Slc1a3	Serp1
Gas6	Rps7
Tubb2a	Lmnb1
Rgs10	Csf2ra
Jun	Mt2
Zfp467	Rpl13a
Atp6ap2	H2-Q7
Lpcat1	Cd164
Trim47	Mcl1
Dstn	Rpl32
Trf	Icam1
Comtd1	Rinl
Lpxn	Csrnp1
Thrsp	Alox5ap
Pmepa1	Ly6a
Lgmn	Arl5c
Pycard	Arl6ip5
Hpgd	Tnfaip8
Arhgap22	mt-Nd4
Samsn1	Ctse
Gm13889	Ifi204
Adap2	Bcl2a1d
Grn	Arhgap6
Tubb2b	Rassf4
Adap2os	Ppia
Hnmt	Rpl19
Dhrs3	Osgin1
Pid1	Il2rg
Slc7a8	Cdkn1a
Tjp1	Ogfrl1
Scn1b	Gmfg
Rab3il1	Pak1
P3h2	Actn1
Hist3h2a	Gm26740
Nav3	Pafah1b3
Hk2	Rps12
Nars	Jam2
Gmpr	Rps11
Basp1	Bcl11a
Ggta1	Tspan32
3222401L13Rik	H2-Q6
Nfic	Isg15
Abca1	H2-Q4
Itm2c	Cd40
Cln8	Pdcd1
Itpripl1	Baz1a
Snx5	Hist1h2bc
Hspa1b	Tmem176a
Cryba4	Gpr68
Orai1	Bst2
AF251705	Pim1
Erp29	Lax1
Bnip3l	Herpud1
Tpst2	Gpx1
Fez2	Icosl
Ctsd	Kdm6b
Slc40a1	Mpeg1
Slc2a5	Slc29a3
Lst1	Rpl17
Igfbp4	Abhd12
Fam110a	H2-DMa
Tax1bp3	Cd86
Itgav	St8sia6
Arhgap31	Rpl23
Cebpg	Hmgb2
Clip1	Gdi2
P2ry12	Gnas
Mlph	Ttr
App	Sqstm1
Impact	Bri3bp
Fcgrt	H2-Oa
Higd2a	Rps9
Scamp5	Il16
Entpd1	Ptpn6
Rtn1	Cacnb4
Kctd12	Tlr2
Gpr137b	Rcbtb2
Ttc28	Casp4
Matk	Lrrfip1
Sirpa	Rps16
Tceal8	Arsb
Akr1b10	Cd9
Nptn	Rps19
Cask	Bhlhe41
Mdfi	Rps14
Arl1	C1qa
Cdc42	Rps13
Pbx1	Ucp2
Eva1a	Cd300lf
Dbi	Rps5
Chst12	Rpl18a
Lpcat3	Pbxip1
Snta1	Rpl12
Arhgap9	Arrdc4
Man2b1	Ang
9930111J21Rik2	Dctpp1
Skil	Irf5
Ly86	Oasl2
Prkd2	Rps24
Csmd3	Rpl13
Milr1	Rab20
Rpl21	Kcnip3
Cyb5a	Cyba
Eef1a1	mt-Nd2
Wdfy4	Grap
Rpl22	Sdf4
Ifitm3	Spry1
Mbnl1	Ptms
Slfn2	Cldnd1
Rplp1	Rps15a
Use1	Plin3
Sepw1	Rpl27a
Fau	Tnfaip2
Gm17056	Pfdn5
C5ar2	Rnf130
Rpgrip1	Rpl26
Mn1	Rps23
Pnrc1	Pnpo
Gatsl2	Ptger3
Tmsb10	Lgals3bp
Asap1	Dusp2
Hmgn3	mt-Nd1
Fgl2	Eno3
Tnfrsf11a	Hvcn1
St3gal5	Aldh2
N4bp3	Clic4
Gde1	Rac2
Vars	Zfp36
Amz1	Pstpip1
P2rx4	Coq10b
Psmb9	Rpsa
Kdm2b	Ly9
Rpl30	Rbm3
Rab30	Sp100
Rpl24	Plekha1
Tob1	Rps6
Dusp5	Rpl14
I830077J02Rik	Mpc1
Zc3h12a	Tbrg1
Apoe	Gpcpd1
Kcnn4	Zeb1
Rps3a1	Psmb8
Evl	Asb2
Maff	C3
Rps2	Rps25
Fcer1g	Stard3
Clec2i	Plk3
Plk3	Clec2i
Stard3	Fcer1g
Rps25	Rps2
C3	Maff
Asb2	Evl
Psmb8	Rps3a1
Zeb1	Kcnn4
Gpcpd1	Apoe
Tbrg1	Zc3h12a
Mpc1	I830077J02Rik
Rpl14	Dusp5
Rps6	Tob1
Plekha1	Rpl24
Sp100	Rab30
Rbm3	Rpl30
Ly9	Kdm2b
Rpsa	Psmb9
Coq10b	P2rx4
Pstpip1	Amz1
Zfp36	Vars
Rac2	Gde1
Clic4	N4bp3
Aldh2	St3gal5
Hvcn1	Tnfrsf11a
Eno3	Fgl2
mt-Nd1	Hmgn3
Dusp2	Asap1
Lgals3bp	Tmsb10
Ptger3	Gatsl2
Pnpo	Pnrc1
Rps23	Mn1
Rpl26	Rpgrip1
Rnf130	C5ar2
Pfdn5	Gm17056
Tnfaip2	Fau
Rpl27a	Sepw1
Plin3	Use1
Rps15a	Rplp1
Cldnd1	Slfn2
Ptms	Mbnl1
Spry1	Ifitm3
Sdf4	Rpl22
Grap	Wdfy4
mt-Nd2	Eef1a1
Cyba	Cyb5a
Kcnip3	Rpl21
Rab20	Milr1
Rpl13	Csmd3
Rps24	Prkd2
Oasl2	Ly86
Irf5	Skil
Dctpp1	9930111J21Rik2
Ang	Man2b1
Arrdc4	Arhgap9
Rpl12	Snta1
Pbxip1	Lpcat3
Rpl18a	Chst12
Rps5	Dbi
Cd300lf	Eva1a
Ucp2	Pbx1
Rps13	Cdc42
C1qa	Arl1
Rps14	Mdfi
Bhlhe41	Cask
Rps19	Nptn
Cd9	Akr1b10
Arsb	Tceal8
Rps16	Sirpa
Lrrfip1	Matk
Casp4	Ttc28
Rcbtb2	Gpr137b
Tlr2	Kctd12
Cacnb4	Rtn1
Ptpn6	Entpd1
Il16	Scamp5
Rps9	Higd2a
H2-Oa	Fcgrt
Bri3bp	Impact
Sqstm1	App
Ttr	Mlph
Gnas	P2ry12
Gdi2	Clip1
Hmgb2	Cebpg
Rpl23	Arhgap31
St8sia6	Itgav
Cd86	Tax1bp3
H2-DMa	Fam110a
Abhd12	Igfbp4
Rpl17	Lst1
Slc29a3	Slc2a5
Mpeg1	Slc40a1
Kdm6b	Ctsd
Icosl	Fez2
Gpx1	Tpst2
Herpud1	Bnip3l
Lax1	Erp29
Pim1	AF251705
Bst2	Orai1
Gpr68	Cryba4
Tmem176a	Hspa1b
Hist1h2bc	Snx5
Baz1a	Itpripl1
Pdcd1	Cln8
Cd40	Itm2c
H2-Q4	Abca1
Isg15	Nfic
H2-Q6	3222401L13Rik
Tspan32	Ggta1
Bcl11a	Basp1
Rps11	Gmpr
Jam2	Nars
Rps12	Hk2
Pafah1b3	Nav3
Gm26740	Hist3h2a
Actn1	P3h2
Pak1	Rab3il1
Gmfg	Scn1b
Ogfrl1	Tjp1
Cdkn1a	Slc7a8
Il2rg	Pid1
Osgin1	Dhrs3
Rpl19	Hnmt
Ppia	Adap2os
Rassf4	Tubb2b
Arhgap6	Grn
Bcl2a1d	Adap2
Ifi204	Gm13889
Ctse	Samsn1
mt-Nd4	Arhgap22
Tnfaip8	Hpgd
Arl6ip5	Pycard
Arl5c	Lgmn
Ly6a	Pmepa1
Alox5ap	Thrsp
Csrnp1	Lpxn
Rinl	Comtd1
Icam1	Trf
Rpl32	Dstn
Mcl1	Trim47
Cd164	Lpcat1
H2-Q7	Atp6ap2
Rpl13a	Zfp467
Mt2	Jun
Csf2ra	Rgs10
Lmnb1	Tubb2a
Rps7	Gas6
Serp1	Slc1a3
Rilpl2	Cttnbp2nl
Slc46a3	Lamp2
Tmem154	Serinc3
Cox6a2	Sult1a1
Ctsz	Fgd2
Sh3bgrl3	Pros1
Spint1	Bbs9
mt-Cytb	Slc25a5
Sec61g	Ctsa
Id2	Gatm
Csf3r	Dip2b
Cd180	Ms4a6c
Unc5cl	Socs3
Stx7	Ywhah
Taldo1	Asah1
Nfe2l2	Fam167b
Odc1	Syngr1
Rps18	Ctsc
Gadd45b	Jund
Cited2	Vsir
Rps20	Hexa
Il13ra1	Cmklr1
Apobec3	Sgce
Plek	Bmyc
Btg1	Plod1
Coro1a	Papss1
Ifi30	Bsg
Csf1	Fos
Phgdh	Efhd2
Crlf2	Tspan3
mt-Co2	Tcn2
Txn1	Cadm1
Il4i1	Eng
Tpt1	Rrbp1
Mrap2	Ccr5
Ctsh	Hspa1a
Nim1k	Klf6
Gm15261	Rsrp1
Ifi27l2a	Oxct1
Mgll	Pld3
Cxcr2	Fam102b
Ctsb	Idh2
mt-Co3	Cmtm6
Ltb	Mzt2
Fam213b	Chst7
Cd37	Lyz2
Gpr84	Gp9
Neat1	Cd14
Ccnd1	Hes1
Fth1	Slco2b1
Ccrl2	Hfe
Sub1	Sgk1
Lcp1	Glul
Hacd2	Olfml3
Tnfsf8	Rhob
Zfp36l1	Npl
Fgr	Nav2
Ctss	Camk1
Nfkbiz	Gadd45g
mt-Atp6	Ptma
Ddit4	Sepp1
Tagap	Klk8
S100a10	Tmem86a
Hcar2	Clec4a2
Marcksl1	Timp2
Egr2	Gpr34
Siglecg	Tmx4
Capg	Siglech
Ccr1	Ms4a6b
Gm2a	Rtn4
mt-Co1	Hexb
AW112010	Stab1
Hpse	Scoc
Cst7	Csf1r
Mgat1	Tmem37
Il1a	Fcgr1
Ppp1r15a	Clec4a3
Ccl4	Cebpa
Cd83	Il21r
H2-K1	Serpinf1
Cybb	Hmox1
Nr4a1	Ms4a6d
Nfkbid	Tspan13
B2m	Bin1
Ctsl	Hspb1
Nfkbia	Calm2
Anxa2	Ccl9
Fcgr2b	Cd302
Rnase6	Tspan4
Fcrla	Pdlim4
Lsp1	Ctsf
Ly6e	Atp2c1
Cd52	Cd81
Srgn	Lrba
Siglecf	Tuba1a
Ccl3	Fscn1
Il1b	Selplg
Zeb2	Crybb1
Ccl2	Ldhb
Pmaip1	Adgrg1
H2-D1	Cd63
Oser1	Fcrls
Ceacam10	Sparc
Tnf	Cx3cr1
H2-Eb1	Sox4
Spp1	Adamts1
H2-Aa	Ecscr
H2-Ab1	Pmp22
Cd74	Hbb-bs
