# Supplementary material for: The Transcription Factor ZEB2 Is Required to Maintain the Tissue-Specific Identities of Macrophages
Source: Immunity. 2018 Aug 21;49(2):312–325.e5. doi: 10.1016/j.immuni.2018.07.004 (PMC6104815; doi:10.1016/j.immuni.2018.07.004)
Supplement: Table S6. DE Genes across Groups from Colonic Macs Sorted from Fcgr1-crexZeb2fl/fl Mice, Related to Figures 6 and 7 [file mmc7.xlsx]

## Sheet: Table S6
Table S6: Related to Figures 6 and 7; DE Genes across groups from Colonic macs sorted from Fcgr1CRExZeb2fl/fl mice (Red=up, Blue=down)
Group 0	Group 1
Apoe	Ifitm1
Cd81	Saa3
Ms4a7	Lcn2
Cd63	Spp1
H2-M2	Il1rn
Cx3cr1	Plac8
Lyz2	S100a11
Sepp1	Hp
Gpnmb	Ptgs2
Pf4	Il1r2
Ptgs1	Ltb
Ecm1	Clec4e
Ccl12	Il1b
Fcrls	Lsp1
Olfml3	Id2
Zmynd15	Ms4a1
Cd9	Traf1
Itm2b	Ifitm3
Pmepa1	Pim1
Vcam1	Bcl2l11
Tmem37	Mmp8
Pxdc1	Slpi
Lyz1	Bhlhe40
C1qc	Ifrd1
Cd4	Lmnb1
Fcgr3	S100a6
C1qa	Sod2
Dnase1l3	Mxd1
Hebp1	H2-Oa
Cebpa	Tnip3
Trf	Dusp5
Acp5	Arl5c
Irf8	Slc7a11
Ctsb	Napsa
Stab1	Thbs1
Tlr12	Nlrp3
Timp2	Cytip
Apol7c	Btg1
C1qb	Ccr7
Npl	Grasp
Lag3	Ly6a
Hexb	H2afz
Cadm1	Odc1
Mgl2	Irg1
Lst1	Cdkn1a
Lilra5	Fam213b
Ctsc	Ass1
Unc93b1	Sirpb1c
Clec4n	Nr4a1
Npc2	Hilpda
Fcgr4	Prdx6
Serinc3	Marcksl1
Csf1r	Cst3
Axl	Cks2
Hes1	Maff
Ccl8	Gm9733
Mpeg1	Msrb1
Lpcat2	Gcnt2
Anxa5	Ly6i
Gadd45g	Vasp
P2ry6	Bcl2a1d
Tmem86a	Nr4a2
Tgfbr1	Tgfbi
Camk1	Tnfsf9
Rcbtb2	Zeb2
Slamf9	H3f3b
Ntpcr	C3
Ctss	H2afy
Hexa	Ms4a4c
Rsrp1	Actg1
Gatm	Plp2
Igfbp4	Dusp2
Fxyd2	Gpr132
Klra2	Anxa2
Pld3	S100a4
Sat1	Ifi27l2a
Tmem119	Tnfrsf1b
Lgmn	Tmsb10
Itm2c	Gm2a
Dab2	Rel
Cxcl1	Actn1
Serpine1	Ccrl2
Grn	Ifitm2
Adamdec1	Samsn1
Lamtor4	Map4k4
Tmcc3	Nfil3
Ms4a6c	Csrnp1
Psap	Isg15
Trem2	Kdm6b
Itgb5	F10
Cd93	Ly6e
Gbp2b	Gadd45b
Phlda1	Snx20
Mrc1	Rgcc
Glul	Malt1
Tnfaip8l2	Rhov
Tbxas1	Plek
Pla2g7	Bri3bp
Tcn2	Itgb7
Sash1	Rab11fip1
Txnip	Ndrg1
Pltp	Dusp16
Fcgr1	Gsn
Blvrb	G3bp1
Tnf	Fn1
Ly86	Cnn2
Prdx1	Nupr1
Sec14l1	Fosl2
Bst2	Ffar2
Dusp6	Rilpl2
Rgs10	Igfbp6
Nrp1	Pglyrp1
Asah1	Hsp90aa1
Hpgds	Cd69
Kcnj10	Irf4
Gm10116	Nfkbia
Svbp	Gapdh
Dhrs3	AA467197
Slco2b1	Mrpl52
Sema6d	Srgn
C5ar1	Ptafr
Lgals3bp	Alox5ap
Tmem50a	Uck2
Adam19	Rps27a
Plxdc2	Rnf149
Fcgrt	Nabp1
C3ar1	Rpl18
Tanc2	Csrp1
Adgre1	Eef1g
Acvrl1	Sirpb1b
Cpq	Rpl9
Frmd4b	Csf3r
Pdlim4	Sub1
Slc29a1	Rpsa
Cxcl10	Slc2a1
Ms4a6b	Pde4b
Lair1	Stap1
Msmo1	Arg2
Blnk	Gpr183
Hpgd	Gsr
Leprot	Avpi1
Creg1	Sirpb1a
Ppt1	Hnrnpa1
Mid1ip1	Rps7
Gpr34	Hspa8
Rabac1	Serp1
Serpinb6a	Coro1a
Tsc22d3	Fgr
Gpx3	Mif
Pea15a	Socs3
Sema4b	Gm8730
BC028528	Lsr
Gltp	Selplg
Malat1	Cd24a
Dbi	Il1a
Sulf2	Pmaip1
Cd74	Rplp0
Cebpzos	Atox1
Ctsa	Etv3
Maf	Ets2
Itgav	Taldo1
Ophn1	Fam49b
Serpinf1	Rps2
Serpinb8	Ddit4
Gas6	Oasl2
Pld4	Gm9493
PISD	Cyp4f16
Fcgr2b	Pnrc1
Tpp1	Gm20186
Ypel3	Rbm3
Ehd4	Ly6c2
Mgat4a	Slfn2
Slc9a3r2	Hdc
Pon2	Plscr1
Tgfbr2	Gem
Slc40a1	Bcl2a1a
Lamp1	Rps26
Folr2	Spint2
Nisch	Zfp36l1
Rtn4	Flrt3
Mmp2	Ptp4a1
Atp13a2	Csf2rb
Gng2	Ifi30
Tmem59	Coq10b
Selm	Myo1g
Tnfsf13b	Gpr35
Abhd12	Gch1
Lamp2	Rpl4
Gna12	Slc38a1
Amica1	Ubald2
Cd68	Osgin2
Ctsz	Mapk13
Pgf	Tes
P2ry14	Got2
Rab3il1	Rps19
Sep15	Psmb9
Rhoh	Unc119
Sptssa	Jak2
Trim47	Tgif1
Hist1h2bc	Jarid2
Lpl	Klf4
Nceh1	St3gal4
Dtx4	Rps18
Lgals1	Batf
Rtcb	Pfn1
Arl4d	Nr4a3
Man2b1	Sorl1
Adap2	Rac2
Zeb2os	Fth1
Tspan32	Lmo4
Pdlim1	Rpl8
Fam46a	Stat3
Cybb	Abracl
Cyp4f18	Nfe2l2
Smad7	Cbfa2t3
Comt	Sqstm1
Cd48	Gna13
Gm19434	Spag9
Igf1	Iqgap1
Nenf	H2-Ob
Gbp3	Gm12840
Adgrg5	Rps6
Cndp2	Gm7676
Bsg	Pak1
Gpr65	Rps16
Zfhx3	Tnfaip2
Laptm4a	Eps8
Wwp1	Card19
Slc9a9	Itgam
Xlr	Tnfsf13os
Aldh2	Txnrd1
H2-DMa	Mpc1
Bmyc	Rps15a
Ctsh	Vegfa
Rhoc	Ahr
P2ry13	Gm6377
Lrp6	Tnfaip3
Rhob	Siglecg
Atp6ap2	Pxn
Renbp	Nfkbib
Cd84	Tgm2
Lat2	Ppp1r2
AF251705	Gm5150
Lipa	Trim25
Gm26522	Dedd2
Cd302	Cd300lf
Scn1b	Vrk1
Ftl1	Agpat4
Scarb2	Clec4a4
Gdpd1	Gpr84
Mtus1	N4bp1
H2-DMb1	Ubxn4
Rin2	Vps37b
Vsir	Asap1
Ucp2	Gpx1
Pepd	Rpl17
Entpd1	Pvr
Tcf4	Hsp90ab1
Ctsf	Cxcl2
Akr1a1	Rybp
Mef2c	Trem3
Tmem176b	Actb
Cmtm3	Tax1bp1
Tnfsf12	Ptpn1
Arl6ip1	Tuba4a
Arhgap19	Tbrg1
Rapsn	Ppm1m
Notch1	Fem1c
Zbtb7a	Nrg1
Rrbp1	Rps9
Ms4a6d	Rps10
Man1c1	Nfkbie
Cd33	Rps8
Tmcc1	Skint3
Scimp	Rpl41
Kif1b	Gnb2l1
S100a1	Rpl27
Nucb2	Tap1
Rftn1	Gm17056
Psenen	Cdk2ap2
Atp6ap1	Tomm20
Ccdc102a	Pabpc1
H2-D1	Rpl13
Gm43936	Rpl24
Cd79b	Hmgb2
Akr1b3	Ifitm6
Cib1	Epcam
P2ry12	Il17ra
Cd36	Zfand2a
Slc11a1	Irf7
Hsbp1	H3f3a
Fam234b	Fxyd5
Vkorc1	Cd274
Nfic	Bach1
Smim11	Nadk
Emp3	Rgs3
Rab11fip5	Gdap10
Tecr	Klrd1
Pkig	Rbm38
Ganc	Rpl11
Tagln2	Aldoa
Lpar6	Acot7
Plxna4os1	Cd40
Ccr1	Il4i1
Cfh	Rpl29
Tmbim6	Akr7a5
Gbp7	Mcl1
Tmem256	Rps3a1
Tmem106a	Cebpb
Prdx4	1110008P14Rik
Mtss1	Psmb8
Rnf13	Zyx
Nucb1	Psma6
0610012G03Rik	Slc25a33
Cxcl16	Fam46c
Dst	Nfkbiz
Stard8	Bloc1s2
2610001J05Rik	Trem1
Tspan13	Ptma
Idh1	Rpl36
Cp	Tgoln1
Atp2b1	Rpl34
Hjurp	Ogfrl1
Klrb1b	Pkm
Ctla2b	Ezr
Lgals9	Bambi
Aoah	March7
Cmklr1	Btf3
Dnase1l1	Srsf7
Rnaseh2c	Stx3
Fads1	Tnip1
Akr1b10	Prelid1
Atp6v0b	Nfkb1
Fgd2	Anxa1
Hmox2	Pirb
P2rx7	Rpl5
AU020206	Rpl37
Tmem205	Dapp1
Il7r	Kpna4
H2-Ab1	Rpl9-ps6
Rtn1	St3gal5
Tns1	Hsph1
Sumo3	Mif4gd
Tex264	Pygl
Mfsd11	Rps13
Gstm1	Rpl14
Fcer1g	Rraga
Cebpg	Rpl19
Lacc1	Cers6
Cyp27a1	Runx3
Scp2	Rnh1
Apobec1	Tnni2
Bhlhe41	Rpl32
Tspan4	Naaa
Lrpap1	Hif1a
Tmem261	Rpl38
Jun	Isyna1
Ppfia4	Rpl27a
Saraf	Hspa5
Antxr2	Wsb2
Ly96	Rps3
Dpysl2	Rpl36al
Ap1b1	Alas1
Hfe	Txn1
Necap2	Rpl22
Rab14	Picalm
Slamf8	Ap1s3
Col14a1	Dot1l
Cyth4	Neat1
Daglb	Zfp36
Mafb	Sh3bgrl3
Tubb2a	Ifi205
Syngr1	Zc3hav1
Cat	Rab8a
Dtnbp1	Mdh2
Pdrg1	Emd
Kcnk13	Rpl15
Prkar1b	Suco
Fam26f	Peli1
Snx6	Kmo
Uba52	Rpl6
Pdpn	Ptbp3
Il11ra1	Rasgrp4
Gas7	Raph1
Pdgfa	Sde2
Rnasel	Cdc42ep4
G3bp2	Npm1
Sepw1	Eif5
Hist1h1c	H2-Q7
Ggh	Tap2
Fez2	Snrpf
Ifi27	Il2rg
Tm4sf5	Usmg5
Eva1b	Hcar2
Ap2m1	Rpl3
Zfp691	Dpep2
Snx2	Rpl23a
F13a1	Gla
Gsg1	Arpc2
Csnk1e	Tiparp
Rpn1	Slc36a3os
Snx5	Slc25a20
Cd300ld	Irak3
Mpp1	Eif3i
Cyb5r3	Ap1s2
Man1a	Fosb
Arhgap22	Gm6133
Sirt2	Bin2
Lgals3	Rps27
Hsd17b11	Eif3k
Mob3c	Lyst
Slc6a6	Tmem123
Csf2ra	Rpl6l
Slamf7	Tuba1c
Dse	Eif4a1
Dnmt3a	Rps14
Armc8	Zfand5
Fam3c	Anxa6
Smim15	Srsf3
Scpep1	AY036118
Pianp	Pdk3
Cln8	Gm15987
Oxct1	Kras
Atraid	Hck
Sesn1	Stk24
Hmox1	Rabgef1
Tyrobp	Epha2
Tor3a	Tle3
Klhl6	Fpr2
Lmna	Gm9530
Atpif1	Arf6
Scamp5	Sept6
Aes	Kdm7a
Hspb1	Athl1
Hhex	Gpr137b-ps
Nfxl1	Hacd2
Luzp1	Emilin2
Slc31a2	Mafk
Rit1	Bcl10
Higd2a	Dennd4a
Itpripl2	Prkcb
Uap1l1	Isg20
Tspan33	H2-Q6
Fam63b	Cotl1
Cnpy2	Hnrnpll
Elovl1	Relb
Fam213a	Birc3
Agpat3	Fmnl1
Chd3	Rpl12
Snapc5	Ppig
Ltc4s	Gyg
Tlr7	Hnrnpdl
Vamp8	Nfkb2
Fblim1	Ube2f
Nudt9	Cct2
Dynll2	Coro2a
Sdhb	Mcemp1
Tmem140	Slc16a3
Dpm3	Uqcrfs1
Pura	Actr3
Wls	Rps24
H2-Eb1	Glipr2
Tgs1	Gpcpd1
Arl11	Rps25
Fgl2	Rps27rt
Eng	B4galt5
Rragc	Fau
Wbp5	Snrpe
Loxl3	Zc3h12a
Eps15	Gltscr2
Runx1	Sik1
Evi2a	Rpl21
Capg	Nol7
Arhgap31	AB124611
Col3a1	Irak2
Dnajb4	Exosc5
Myo5a	Msn
Itsn1	Psme2
Nxpe5	Arpc1b
Son	Emb
Anapc11	Slc9a3r1
Hmgn1	Ccdc71l
Scoc	Rps15
Cela1	P4hb
Adcy7	Ptpn18
Ndufc2	Nhp2
Txndc15	Rtp4
Tmed9	Rplp2
Spcs2	Borcs8
Atp2c1	Rpl26
Mcfd2	Parvg
Blvra	Pim3
Serinc1	Litaf
Ddrgk1	Ube2d3
Gstm5	Mrpl33
Bcap31	Gpi1
AW112010	Dcun1d5
Abcg3	Eif3f
Qk	Tmem238
Arhgap18	Eif3e
Gm10073	Capza1
Abca9	Rpl18a
Tmem9b	Atp5e
Gmpr2	P2ry10
Tceal8	Mrpl30
Stmn1	Med30
Ramp1	Ifnar2
Sparc	Arl5b
Gusb	Rpl31
Anpep	Uvrag
Mxd4	Ndel1
Plbd2	Oasl1
Fam20c	Ago2
Igsf8	Elovl5
2610528A11Rik	Plcg2
Snx3	Acap1
Lcp1	Rps26-ps1
Adgre4	Ell2
Lactb	Pnpo
Wdfy4	Pak1ip1
Rpl30	Eif3m
Baz1a	Anp32b
Psmd8	Wdr89
Psmb1	Pcbp1
Hmgn3	Cpeb2
Nmi	Gpr141
Hnrnpf	Gpd2
Adss	Rabgap1l
Clec4a1	Rest
Vars	Tpm4
Psma3	Gpsm3
Zfp667	Ncl
Fyn	Adam8
Rpl7a	Cs
Pgs1	4930523C07Rik
Rps5	Rpl23a-ps3
Map3k1	Naca
Spns3	Eif3h
Pstpip1	Mapk6
Sf3b1	Rhof
Rpl27-ps3	Pbxip1
Snhg6	Ube2i
Arih2	Rpl35
Rps23	Rps28
Sfpq	Cct8
Scand1	Serbp1
Ube2s	Rara
Cd47	Mapkapk2
Chil3	Rasgef1b
Gtf2b	Snrpg
Fas	Rpl10a
Ddx5	Azin1
Azin1	Ddx5
Rpl10a	Fas
Snrpg	Gtf2b
Rasgef1b	Chil3
Mapkapk2	Cd47
Rara	Ube2s
Serbp1	Scand1
Cct8	Sfpq
Rps28	Rps23
Rpl35	Arih2
Ube2i	Snhg6
Pbxip1	Rpl27-ps3
Rhof	Sf3b1
Mapk6	Pstpip1
Eif3h	Spns3
Naca	Map3k1
Rpl23a-ps3	Rps5
4930523C07Rik	Pgs1
Cs	Rpl7a
Adam8	Fyn
Ncl	Zfp667
Gpsm3	Psma3
Tpm4	Vars
Rest	Clec4a1
Rabgap1l	Adss
Gpd2	Hnrnpf
Gpr141	Nmi
Cpeb2	Hmgn3
Pcbp1	Psmb1
Wdr89	Psmd8
Anp32b	Baz1a
Eif3m	Rpl30
Pak1ip1	Wdfy4
Pnpo	Lactb
Ell2	Adgre4
Rps26-ps1	Lcp1
Acap1	Snx3
Plcg2	2610528A11Rik
Elovl5	Igsf8
Ago2	Fam20c
Oasl1	Plbd2
Ndel1	Mxd4
Uvrag	Anpep
Rpl31	Gusb
Arl5b	Sparc
Ifnar2	Ramp1
Med30	Stmn1
Mrpl30	Tceal8
P2ry10	Gmpr2
Atp5e	Tmem9b
Rpl18a	Abca9
Capza1	Gm10073
Eif3e	Arhgap18
Tmem238	Qk
Eif3f	Abcg3
Dcun1d5	AW112010
Gpi1	Bcap31
Mrpl33	Gstm5
Ube2d3	Ddrgk1
Litaf	Serinc1
Pim3	Blvra
Parvg	Mcfd2
Rpl26	Atp2c1
Borcs8	Spcs2
Rplp2	Tmed9
Rtp4	Txndc15
Nhp2	Ndufc2
Ptpn18	Adcy7
P4hb	Cela1
Rps15	Scoc
Ccdc71l	Hmgn1
Slc9a3r1	Anapc11
Emb	Son
Arpc1b	Nxpe5
Psme2	Itsn1
Msn	Myo5a
Exosc5	Dnajb4
Irak2	Col3a1
AB124611	Arhgap31
Nol7	Capg
Rpl21	Evi2a
Sik1	Runx1
Gltscr2	Eps15
Zc3h12a	Loxl3
Snrpe	Wbp5
Fau	Rragc
B4galt5	Eng
Rps27rt	Fgl2
Rps25	Arl11
Gpcpd1	Tgs1
Glipr2	H2-Eb1
Rps24	Wls
Actr3	Pura
Uqcrfs1	Dpm3
Slc16a3	Tmem140
Mcemp1	Sdhb
Coro2a	Dynll2
Cct2	Nudt9
Ube2f	Fblim1
Nfkb2	Vamp8
Hnrnpdl	Tlr7
Gyg	Ltc4s
Ppig	Snapc5
Rpl12	Chd3
Fmnl1	Agpat3
Birc3	Fam213a
Relb	Elovl1
Hnrnpll	Cnpy2
Cotl1	Fam63b
H2-Q6	Tspan33
Isg20	Uap1l1
Prkcb	Itpripl2
Dennd4a	Higd2a
Bcl10	Rit1
Mafk	Slc31a2
Emilin2	Luzp1
Hacd2	Nfxl1
Gpr137b-ps	Hhex
Athl1	Hspb1
Kdm7a	Aes
Sept6	Scamp5
Arf6	Atpif1
Gm9530	Lmna
Fpr2	Klhl6
Tle3	Tor3a
Epha2	Tyrobp
Rabgef1	Hmox1
Stk24	Sesn1
Hck	Atraid
Kras	Oxct1
Gm15987	Cln8
Pdk3	Pianp
AY036118	Scpep1
Srsf3	Smim15
Anxa6	Fam3c
Zfand5	Armc8
Rps14	Dnmt3a
Eif4a1	Dse
Tuba1c	Slamf7
Rpl6l	Csf2ra
Tmem123	Slc6a6
Lyst	Mob3c
Eif3k	Hsd17b11
Rps27	Lgals3
Bin2	Sirt2
Gm6133	Arhgap22
Fosb	Man1a
Ap1s2	Cyb5r3
Eif3i	Mpp1
Irak3	Cd300ld
Slc25a20	Snx5
Slc36a3os	Rpn1
Tiparp	Csnk1e
Arpc2	Gsg1
Gla	F13a1
Rpl23a	Snx2
Dpep2	Zfp691
Rpl3	Ap2m1
Hcar2	Eva1b
Usmg5	Tm4sf5
Il2rg	Ifi27
Snrpf	Fez2
Tap2	Ggh
H2-Q7	Hist1h1c
Eif5	Sepw1
Npm1	G3bp2
Cdc42ep4	Rnasel
Sde2	Pdgfa
Raph1	Gas7
Rasgrp4	Il11ra1
Ptbp3	Pdpn
Rpl6	Uba52
Kmo	Snx6
Peli1	Fam26f
Suco	Prkar1b
Rpl15	Kcnk13
Emd	Pdrg1
Mdh2	Dtnbp1
Rab8a	Cat
Zc3hav1	Syngr1
Ifi205	Tubb2a
Sh3bgrl3	Mafb
Zfp36	Daglb
Neat1	Cyth4
Dot1l	Col14a1
Ap1s3	Slamf8
Picalm	Rab14
Rpl22	Necap2
Txn1	Hfe
Alas1	Ap1b1
Rpl36al	Dpysl2
Rps3	Ly96
Wsb2	Antxr2
Hspa5	Saraf
Rpl27a	Ppfia4
Isyna1	Jun
Rpl38	Tmem261
Hif1a	Lrpap1
Naaa	Tspan4
Rpl32	Bhlhe41
Tnni2	Apobec1
Rnh1	Scp2
Runx3	Cyp27a1
Cers6	Lacc1
Rpl19	Cebpg
Rraga	Fcer1g
Rpl14	Gstm1
Rps13	Mfsd11
Pygl	Tex264
Mif4gd	Sumo3
Hsph1	Tns1
St3gal5	Rtn1
Rpl9-ps6	H2-Ab1
Kpna4	Il7r
Dapp1	Tmem205
Rpl37	AU020206
Rpl5	P2rx7
Pirb	Hmox2
Anxa1	Fgd2
Nfkb1	Atp6v0b
Prelid1	Akr1b10
Tnip1	Fads1
Stx3	Rnaseh2c
Srsf7	Dnase1l1
Btf3	Cmklr1
March7	Aoah
Bambi	Lgals9
Ezr	Ctla2b
Pkm	Klrb1b
Ogfrl1	Hjurp
Rpl34	Atp2b1
Tgoln1	Cp
Rpl36	Idh1
Ptma	Tspan13
Trem1	2610001J05Rik
Bloc1s2	Stard8
Nfkbiz	Dst
Fam46c	Cxcl16
Slc25a33	0610012G03Rik
Psma6	Nucb1
Zyx	Rnf13
Psmb8	Mtss1
1110008P14Rik	Prdx4
Cebpb	Tmem106a
Rps3a1	Tmem256
Mcl1	Gbp7
Akr7a5	Tmbim6
Rpl29	Cfh
Il4i1	Ccr1
Cd40	Plxna4os1
Acot7	Lpar6
Aldoa	Tagln2
Rpl11	Ganc
Rbm38	Pkig
Klrd1	Tecr
Gdap10	Rab11fip5
Rgs3	Emp3
Nadk	Smim11
Bach1	Nfic
Cd274	Vkorc1
Fxyd5	Fam234b
H3f3a	Hsbp1
Irf7	Slc11a1
Zfand2a	Cd36
Il17ra	P2ry12
Epcam	Cib1
Ifitm6	Akr1b3
Hmgb2	Cd79b
Rpl24	Gm43936
Rpl13	H2-D1
Pabpc1	Ccdc102a
Tomm20	Atp6ap1
Cdk2ap2	Psenen
Gm17056	Rftn1
Tap1	Nucb2
Rpl27	S100a1
Gnb2l1	Kif1b
Rpl41	Scimp
Skint3	Tmcc1
Rps8	Cd33
Nfkbie	Man1c1
Rps10	Ms4a6d
Rps9	Rrbp1
Nrg1	Zbtb7a
Fem1c	Notch1
Ppm1m	Rapsn
Tbrg1	Arhgap19
Tuba4a	Arl6ip1
Ptpn1	Tnfsf12
Tax1bp1	Cmtm3
Actb	Tmem176b
Trem3	Mef2c
Rybp	Akr1a1
Cxcl2	Ctsf
Hsp90ab1	Tcf4
Pvr	Entpd1
Rpl17	Pepd
Gpx1	Ucp2
Asap1	Vsir
Vps37b	Rin2
Ubxn4	H2-DMb1
N4bp1	Mtus1
Gpr84	Gdpd1
Clec4a4	Scarb2
Agpat4	Ftl1
Vrk1	Scn1b
Cd300lf	Cd302
Dedd2	Gm26522
Trim25	Lipa
Gm5150	AF251705
Ppp1r2	Lat2
Tgm2	Cd84
Nfkbib	Renbp
Pxn	Atp6ap2
Siglecg	Rhob
Tnfaip3	Lrp6
Gm6377	P2ry13
Ahr	Rhoc
Vegfa	Ctsh
Rps15a	Bmyc
Mpc1	H2-DMa
Txnrd1	Aldh2
Tnfsf13os	Xlr
Itgam	Slc9a9
Card19	Wwp1
Eps8	Laptm4a
Tnfaip2	Zfhx3
Rps16	Gpr65
Pak1	Bsg
Gm7676	Cndp2
Rps6	Adgrg5
Gm12840	Gbp3
H2-Ob	Nenf
Iqgap1	Igf1
Spag9	Gm19434
Gna13	Cd48
Sqstm1	Comt
Cbfa2t3	Smad7
Nfe2l2	Cyp4f18
Abracl	Cybb
Stat3	Fam46a
Rpl8	Pdlim1
Lmo4	Tspan32
Fth1	Zeb2os
Rac2	Adap2
Sorl1	Man2b1
Nr4a3	Arl4d
Pfn1	Rtcb
Batf	Lgals1
Rps18	Dtx4
St3gal4	Nceh1
Klf4	Lpl
Jarid2	Hist1h2bc
Tgif1	Trim47
Jak2	Sptssa
Unc119	Rhoh
Psmb9	Sep15
Rps19	Rab3il1
Got2	P2ry14
Tes	Pgf
Mapk13	Ctsz
Osgin2	Cd68
Ubald2	Amica1
Slc38a1	Gna12
Rpl4	Lamp2
Gch1	Abhd12
Gpr35	Tnfsf13b
Myo1g	Selm
Coq10b	Tmem59
Ifi30	Gng2
Csf2rb	Atp13a2
Ptp4a1	Mmp2
Flrt3	Rtn4
Zfp36l1	Nisch
Spint2	Folr2
Rps26	Lamp1
Bcl2a1a	Slc40a1
Gem	Tgfbr2
Plscr1	Pon2
Hdc	Slc9a3r2
Slfn2	Mgat4a
Ly6c2	Ehd4
Rbm3	Ypel3
Gm20186	Tpp1
Pnrc1	Fcgr2b
Cyp4f16	PISD
Gm9493	Pld4
Oasl2	Gas6
Ddit4	Serpinb8
Rps2	Serpinf1
Fam49b	Ophn1
Taldo1	Itgav
Ets2	Maf
Etv3	Ctsa
Atox1	Cebpzos
Rplp0	Cd74
Pmaip1	Sulf2
Il1a	Dbi
Cd24a	Malat1
Selplg	Gltp
Lsr	BC028528
Gm8730	Sema4b
Socs3	Pea15a
Mif	Gpx3
Fgr	Tsc22d3
Coro1a	Serpinb6a
Serp1	Rabac1
Hspa8	Gpr34
Rps7	Mid1ip1
Hnrnpa1	Ppt1
Sirpb1a	Creg1
Avpi1	Leprot
Gsr	Hpgd
Gpr183	Blnk
Arg2	Msmo1
Stap1	Lair1
Pde4b	Ms4a6b
Slc2a1	Cxcl10
Rpsa	Slc29a1
Sub1	Pdlim4
Csf3r	Frmd4b
Rpl9	Cpq
Sirpb1b	Acvrl1
Eef1g	Adgre1
Csrp1	Tanc2
Rpl18	C3ar1
Nabp1	Fcgrt
Rnf149	Plxdc2
Rps27a	Adam19
Uck2	Tmem50a
Alox5ap	Lgals3bp
Ptafr	C5ar1
Srgn	Sema6d
Mrpl52	Slco2b1
AA467197	Dhrs3
Gapdh	Svbp
Nfkbia	Gm10116
Irf4	Kcnj10
Cd69	Hpgds
Hsp90aa1	Asah1
Pglyrp1	Nrp1
Igfbp6	Rgs10
Rilpl2	Dusp6
Ffar2	Bst2
Fosl2	Sec14l1
Nupr1	Prdx1
Cnn2	Ly86
Fn1	Tnf
G3bp1	Blvrb
Gsn	Fcgr1
Dusp16	Pltp
Ndrg1	Txnip
Rab11fip1	Sash1
Itgb7	Tcn2
Bri3bp	Pla2g7
Plek	Tbxas1
Rhov	Tnfaip8l2
Malt1	Glul
Rgcc	Mrc1
Snx20	Phlda1
Gadd45b	Gbp2b
Ly6e	Cd93
F10	Itgb5
Kdm6b	Trem2
Isg15	Psap
Csrnp1	Ms4a6c
Nfil3	Tmcc3
Map4k4	Lamtor4
Samsn1	Adamdec1
Ifitm2	Grn
Ccrl2	Serpine1
Actn1	Cxcl1
Rel	Dab2
Gm2a	Itm2c
Tmsb10	Lgmn
Tnfrsf1b	Tmem119
Ifi27l2a	Sat1
S100a4	Pld3
Anxa2	Klra2
Gpr132	Fxyd2
Dusp2	Igfbp4
Plp2	Gatm
Actg1	Rsrp1
Ms4a4c	Hexa
H2afy	Ctss
C3	Ntpcr
H3f3b	Slamf9
Zeb2	Rcbtb2
Tnfsf9	Camk1
Tgfbi	Tgfbr1
Nr4a2	Tmem86a
Bcl2a1d	P2ry6
Vasp	Gadd45g
Ly6i	Anxa5
Gcnt2	Lpcat2
Msrb1	Mpeg1
Gm9733	Ccl8
Maff	Hes1
Cks2	Axl
Cst3	Csf1r
Marcksl1	Serinc3
Prdx6	Fcgr4
Hilpda	Npc2
Nr4a1	Clec4n
Sirpb1c	Unc93b1
Ass1	Ctsc
Fam213b	Lilra5
Cdkn1a	Lst1
Irg1	Mgl2
Odc1	Cadm1
H2afz	Hexb
Ly6a	Lag3
Grasp	Npl
Ccr7	C1qb
Btg1	Apol7c
Cytip	Timp2
Nlrp3	Tlr12
Thbs1	Stab1
Napsa	Ctsb
Slc7a11	Irf8
Arl5c	Acp5
Dusp5	Trf
Tnip3	Cebpa
H2-Oa	Hebp1
Mxd1	Dnase1l3
Sod2	C1qa
S100a6	Fcgr3
Lmnb1	Cd4
Ifrd1	C1qc
Bhlhe40	Lyz1
Slpi	Pxdc1
Mmp8	Tmem37
Bcl2l11	Vcam1
Pim1	Pmepa1
Ifitm3	Itm2b
Traf1	Cd9
Ms4a1	Zmynd15
Id2	Olfml3
Lsp1	Fcrls
Il1b	Ccl12
Clec4e	Ecm1
Ltb	Ptgs1
Il1r2	Pf4
Ptgs2	Gpnmb
Hp	Sepp1
S100a11	Lyz2
Plac8	Cx3cr1
Il1rn	H2-M2
Spp1	Cd63
Lcn2	Ms4a7
Saa3	Cd81
Ifitm1	Apoe
